# Supplementary material for: Lineage-specific duplication of amphioxus retinoic acid degrading enzymes (CYP26) resulted in sub-functionalization of patterning and homeostatic roles
Source: BMC Evol Biol. 2017 Jan 19;17:24. doi: 10.1186/s12862-016-0863-1 (PMC5247814; doi:10.1186/s12862-016-0863-1)
Supplement: Additional file 4: — Conserved retinoic acid response elements (RAREs) found in the Branchiostoma lanceolatum, Branchiostoma belcheri, and Branchiostoma floridae CYP26 clusters. B. lanceolatum RAREs recognized and bound by the B. lanceolatum RAR/RXR heterodimer in vitro (Fig. 8) are indicated in black, RAREs that do not associate with the B. lanceolatum RAR/RXR heterodimer in vitro are shown in grey. The in vitro validated B. lanceolatum RAREs composed of two direct repeats (DRs) and separated by a 5 nucleotide spacer (i.e. the validated B. lanceolatum DR5-type RAREs) were used to calculate a consensus B. lanceolatum DR5 RARE by multiple expectation maximization algorithm for motif elicitation (MEME) analysis. (XLSX 77 kb) [file 12862_2016_863_MOESM4_ESM.xlsx]

## Sheet: Additional file 4
RARE name (orientation)	B. lanceolatum (5'–3')	B. belcheri (5'–3')	B. floridae (5'–3')
DR5-1 (-)	ATGTCTGACCTTTGGGTGAACTCTGAA	ATGCCTGACCTTTTGGTGAACTCTAAA	ATGCCTGACCTTTGGGTGAACTCTAAA
DR5-2 (+)	GCCAGGGTTCATTCAAAGGACACGGAA	GCCAGGGTTCATCCAAAGGACACGGAA	GCCAGGGTTCATCCAAAGGACACGGAA
DR5-3 (-)	CTCACTGTCCTCTGACTGAACCCAATA	CTCACTGTCCTCTGAATGAACCCGATA	CTCATTGTCCTCTGGATGAACCCAATA
DR5-4 (-)	GGAACTGTCCTTTTGGTGAACCCACTC	GGAGCTGTCCTTTTGTTGAACCCACTC	GGAACTGTCCTTTTGTTGAACCCACTC
DR5-5 (-), DR5-6 (-), DR5-7 (-)	CTTTATGAACTCCAGGTGAACTTTTGTTGAACTTTGTCTGACCCCCCCG	CTTTATGAACTCCAGGTGAACTTTTGTTGAACTTTGTCTGACCCCCCCG	CTTTATGAACTCCAGGTGAACTTTTGTTGAACTTTGCCTGACCCCCCCG
DR5-8 (-)	GAGAATGAACCCTGTTTGACCCGTCAG	GAGAGTGAACCCTGTTTGACCCGTCAG	GAGAGTGAACCCTGTTTGACCCAGCAG
DR2-1 (+)	CGGCCGGGTCAAGAGTTCAGATGG	GTCCAGGGTCAAGAGTTCAGATGG	GGCCGGGGTCAAGAGTTCAGATGG
DR5-9 (-)	GGGCCTGAACTCTGCCTGAACTCAGCC	GGGCCTGAACTCTGCCTGAACTCAGCC	CTGCCTGAACTCAGTCTGAACTTTCGA
DR5-10 (-), DR3-1 (-), DR5-11 (-), DR3-2 (-)	TGTAGTGAACTGCAAATGACCCTCGTGAACTCTACCTGACCTTCCGTTCCATGACCCCCTTGACCCATATC	TGTGGTGAACTCCAAATGACCCTCCTGAACTCTACCTGACCTTCCGTTCCATGACCCCCTTGACCCATATC	TATGGTGAACTCTAAATGACCCTCCTGAACTCTCCCTGACCTTCCGATCCATGACCCCCTTGACCCATATC
DR5-12 (-)	CGAGCTGAACTCTGAATGAACCACATA	CGACCTGAACTCTGAATGAACCACTTA	CGAGCTGAACTCTGAATGAACCACTTA
DR5-13 (+)	AGGTGGGGTGAATGACAGGTCAGTTGC	AGGTGGGGTGAATGACAGGTCAACCGG	AGGTGGGGTGAATGACAGGTCAACCGA
