# Supplementary material for: Lineage-specific duplication of amphioxus retinoic acid degrading enzymes (CYP26) resulted in sub-functionalization of patterning and homeostatic roles
Source: BMC Evol Biol. 2017 Jan 19;17:24. doi: 10.1186/s12862-016-0863-1 (PMC5247814; doi:10.1186/s12862-016-0863-1)
Supplement: Additional file 6: — DNA alignment used for comparative dating analyses of the CYP26 subfamily. (NEX 135 kb) [file 12862_2016_863_MOESM6_ESM.nex]

#NEXUS
[saved by seaview on Tue Nov 15 14:41:48 2016]
BEGIN DATA;
  DIMENSIONS NTAX=92 NCHAR=1461;
  FORMAT DATATYPE=DNA
  GAP=-
  ;
MATRIX
[1] C.g._CYP26c
------------------------------------------------------------
------------------------------------ATGATAAAACAATCAGGTAGAGAC
TGTACGGAACACCTACCCCCGGGACAGATGGGACTACCTATATTGGGAGAATCTCTGCAG
TTCATTTACAAAAAGGCGAAGTTTTTCGACGAAAGGCGTAATAAGCATGGACATATATAC
AAAACTCACCTGTTTGGGAACCCCACGATACGTATATCTGGAAAGAAAAATCTGGAGAAA
CTGTTCGCCGCAGAAAATAAACTTTTGCAGAGTGCTTATCCAACCTCGGTTAAGACAATC
ATAGGTAAAAATACCTTGGCGACCTCCGCTGGAAAAGTCCATGCGGACATGAAAGTGCAA
ATATTGAGATGTTTTTCTCCGGAATTCTTTGAGCAAAAATTCCCGGAGATATCCCATTTC
TTAACAGATCGCATTTACGACTGGTGTCGCAGTTCCCAA---ATTACAATATTTTCCGAA
CTCCATTCCATGTTTTTGGAACTTGCGTCAGTATCCTTAGTCAGCATGGATATGCCGAAA
AGCGAAAAAACGCGGATCCAAACTCTTTATCATGAGATCACGGATAATCTATTCACACTT
CCAATAAATCTACCTGGATTCGGTTTCCATAAGGCACTGAAGGCCAAAGAAGAACTGAAT
AACTTATTCCGGAACAGAATAAAGAGAGACGGAAAGACC------------TCTTGCGAA
CAGTTTCCGGCAATTCTGGAGACATTTTACAAAGCCCAGAATTCTGACTTTGAGGAGGAT
GATCTAGTTAATGGCATATTCGAGCTGATCTTTAACGCAGGAGAGACAATTAGCGCCTCT
GCAATCTGTGTCCTTTGTCATCTCTCGCAATATCCACGTGTCGTTGAAAAACTTCGAGAC
GAGCTGTCGAGCGTTGACCTCCTGACTGAAGAAAACAACGATGTTGTTAATCTCAAGCCA
GAGGTCCTAAACAAATTGTCTTATCTCGATTGCGTTTATAAG------------------
------GTAGGCGGATCCTACAGAAAAGTTCTTCAGACGTTTGAGTTAGAGGGGTACACG
ATTCCGAAAGACTGGACTGTAGTGCTAGGGATTCGCGACACCCACCAGACAGAAACACAA
CTATCTGATCCCTCCGTGTTCTATCCGGAAAGATGGCTGGATGACGACTCTTCA------
AAACTATCTTTCTTCACCTTCGCAAGCGGGCCCAGAAGATGTCCTGGTAAAGGATACGCC
AGCCTCGTTTTGAAACTCTTTATTGTCAAACTTTGCCAGCAATGTGATTTTACATTGTCC
GAAAAGAAC---CCTGAAATGGTTGCCATGCCAACACCAAGACCAAAAAATAATCTTACG
GGGAAATTTATATCCCGTAAA
[2] C.t._CYP26a
GGTGGAATAGCCTCGATTCTAGTGGCCACCCACCTCGGCCCACTCATCGTGCCCAGTCTA
CTCCTAATGACCACCTTCAAGTTGTGGTCAGTTTACACCAATGTT---AAGGACCCAGGC
AACAGACTTCCCCTTCCTCCGGGAACTATGGGGTTCCCACTGGTTGGCGAAACGTTAGAG
TTCCTCCGAAAGGGCTCTGAGTTCTTCCGCGAGAGAACCAAATCCTACGGTTGCATTTAC
AAGACGCACATCCTCGGACAACGCACCATCCGTGTGTCCGGCGCGGCAAATGTTGCAAAG
ATTCTGAAAGGCGAAGGCGAGTTGGTGGCCAGTCAATGGCCACCCAGCGCGAAATTCATC
CTCGGATCCGGAGCACTGGCTCACTCGAAAGGCGAGAAACATGCTTGGCGTCGCATGATG
ATAGCCAAGGCGTTCACCCCGGACGCTGTCGCAACTTACATCCCCGCCATCCAAGAAACA
ATCCGTGACTACATTGGGCAGTGGTGTCGATCGGGACAC---ATTCATGGCTACCCGGAG
GCGAGATCCCTGACCTTCACCGTGGCTGCCCGTATGTTGCTCGGCTTCAACGTACACGAC
AAGCAAAAGCACCAAATGCTGATCTTATTTGAGGACATGTTGGCCACCCTCTTCTCGATG
CCTGTGCCGATCCCTGGCATTGGCCTCTACAAGGGACTGAAAGCCAGGCGTCGCATCATG
CAAGAGATCGGGCAATGCATTCAAAAGAGGCAGAAGCCC---TCTGAGGCGCCAGGGGAC
GATGCTCTGTCTAAGATCTTGCACGCAATTGCTGAGGATGGCCATGATCTGTCGACGGTG
GAGATGCAGGACTCCGCCCTTGAAATGCTCTTCGCCGGACATTTACCAACGTCCAGCGCC
GCTTGTTCCGTGCTTGGTCTGATCGCCAGCAATCCTACGGTCTATGACAAGGCCAGCATG
GAGTTGTTCCGCCAGGGACTCCTCGAC------------CCGAATGAGGAACTCACCCCG
AGTGACATCAAGAACTTGCCGTACATCGACGCTATCATCAAAGAGGTCCTCCGCGTGGCT
CCTCCAGTTGGCGCCGGATATCGCAAAGCCCTCAAGACCTTTGACCTTGACGGCCATCAA
GTTCCCAAGGGATGGACGATTATTTACAGCATCCGCGAAACGCAACACACATCTTCATCA
TACTCTGAAGCCGAGAAGTTCAACCCAGATCGGTGGATTGAGAAATCGGCCGCCTCGAAG
GAGTACGACTTCGTGCCGTTCGGCAGCGGGCAAAGATCGTGCGTTGCTCATCGCTACGTC
GAAACCTTCCTCAAGATCTTCATCATCGAATTGGTCAGGAACAGCAACTGGAAGCTGGAG
AACGGACTG---CCTCAGGTGGCCTATATGCCGGTGCCCCACCCTGTCGACAACCTTCCA
CTCAGTTTCCGAAAAGTCGAG
[3] C.t._CYP26b
------------------ATGTTGCTTACGTTTCTCACCCCTGTCCTGACCCCGGTCATC
CTCTTCCTCGTGTCATGTCGCTTGTGGACGATGTATTGCGATGGCCAAAGGGACAAGAAC
TCCCCCCTCCCGCTGCCACCGGGAAACATGGGTCTTCCCTTCATTGGCGAAACCCTCAAC
TTTTTAATTTGGATGAGGGATTTCTCCCAGTTCAGACGTAAAGTCCACGGCGATGTCTTC
AAGACGCACATCCTAGGCCGACCGACCATACGAGTGATAGGCGCCGAGAACGTGCACCGC
ATCTTGAACGGGGAGCACTGCCTCGTTGCCGCCCTATGGCCGACCAGTGCACAGACGCTG
CTCGGTGCCGGCTCCCTGTCCATGTCACATGGTCACGTGCACAAACAGCGCCGAAAGATC
CTGCTGCGGGCGTTCTCGCACCAAGCCCTGAAGTCGTACATGGAGGAATGCCAACACATC
ATTCGCAGCCACGTCATCAAGTGGTGTGGCCTGGGCAGC---ATCAAGGCCTACCCAGAG
ATCAAGCGGCTGACCTTTGCTGTGGTCTGCCGTGTGATCCTTGGCTTTGATCTCAGCGAG
AAAGACCAAGATGATGTCCTCAAGGTGTTCATTCCCTTCTCCAGCAATATGTTCTCTGTT
CCACTGAATATCCCAGGCAGCGGATATTACCGT---GTAAGTGTATATACCTCCCTCTAT
CGGATGTTATATGCCTATAGTTATACTAATTATTCCGGATTG---------GTTGGGTCG
GATGCCCTATCGCTGGTGCTGCAACATGGAGCGGCCGAAGGAGAAGCCATCTCGGACGAC
AACCTCAAAGACCTTGCTTTAGAACTTCTCTTTGCCGGCTACGAAACAACAGCCAGCGCA
GCGTGTTCAACTGTCAACCTTCTGGCGTCAAACCAACACGTTCTTAAGAAAGCCTACACC
GAAATATGTCACAATGGTCTGGATAAC------------CTTGATGAACCATTGGCCTTC
GAATCTCTGGGTCAACTGGAATACATCAACAACATCGTCAAAGAGGTTCTCAGACTCCTC
CCACCGATTGGCGGAGGCTTTAGAAAATCCCTGAAAACTTTTGAGCTTGACGGATATCAG
ATTCCAAAGGATTGGTGTGTCGTGTACTCCATCAGAGAAACGCACGAAGACACGTTCATC
AACGACAACAACAAAGACTTCGATCCTGATCGGTGGCAGAGAGTCGAGAACGGAGATGCA
GTCAAGGACTTCCTGCCTTTCGGATCAGGCAGTCGGTCCTGTGCCGGGAAGGACTTCGCT
AGGCTGCTCCTCAAGGTTTTGGTTACAGAACTGGTCAGGAATTGCTCCTGGGACCTCTTG
GAGGGAGACACTCCAGCCATGGAATACTTCCCTGTGCCACATCCGAAGAACGGGCTTCCA
ACGCAATTCACTGGAAACTCC
[4] C.i._CYP26a
TCCGAAGATTTCTTCTACTTTCTCTTCTTCCTTATTAAGTACATCGGAGTCCCCTGTTTC
TTGATGCATGTCATTTGCTGCCTCTGGGAGATCCGGTGTGTCCGGATGAAAGATCACAGT
TGTCCTCTTCCGCTTCCACGGGGCAATATGGGGTTTCCCCTAGTCGGAGAAATGTTTCAT
CTCTTTGTGGTGGGAGCAAAATACCAACGACAACGAAGGAGCAAGTATGGAAAGATCTAT
AGAACCCACATGTTTGGCAGCCCATCAGTTGCTGTGATCGGAGAGGAGCATGTTAAAAAA
ATTGTCCTCGGAGAAGGTACCTTGGTACAGACAAGATGGCCAAGCACAACGAGACGCATT
CTGGGCACTGACGGCATCGTAAACGGTGATCTCGCCACACATTGCCGTATCAAGCGACTT
GCCCTAAAAGCGTTTTCGCCAAAATATATCGGCACTTACGCCCCGGTAATTCAGGCAGGA
GTGGCCGCACACGTAAAGGAATGGGTGGATCAAGGTACG---GTTCATATTCTTGAGAAA
TGTAAGCAAGCGGTCTCAAAAACGATGATGACTGTTCTCCTTGGGATCAAATCTAATGAT
CCGGACATTCAGCTTTACATCCAGGCAGCGGATGACATCATTAACAGCATCCTCAGTCTT
CCATTGGATCTTCCTGGATTCGGGTTTCACAAGGGGTTGAAAGCTCGGGAGTTAATTTTT
AACAAACTCGAATCGCAGCTTAAGTCTAAATTCAACGCAACACTCTTTGGTGAGTTTGAG
AGCGTGCTACTTAACATTCTAAAATTTGCTCGCCGCGAGGGGGAGACAATCAAGCTTTGT
AATCTCCAAAACTTGTCGCTTGAGTTCATCTTCGCAGGAACACAGAGTCTCCAATGCTCA
TGCTCTCTGGTAACTTTCCACTTGAGTCAAAACCCACAGGTCGTTAAGCAATGCAGAGAG
GAAATAAAAGCGGCCGGCTTATGGGAC---------ACCCCCTTAACTGAGATTAACGTC
GAGCGAATTCAGTCTCTTCGTTTTATTGAGTTGGTTGCCAAGGAGACGTTACGCGTCACA
CCTACTATACCGGGAGCTGTGCGTGTGGCTTTAAAAACTTTTGAGCTTGGTGGCTACCAG
ATCCCCAAAGGTTGGCAGATTATATACAGCATTCGGTTAACGCACGAAGAAGCCGCATTG
CAAAATGGCAAGTGCGAGTTCGAACCCGGGGAGCATTTTACTTCCACCTGCAAGAACACG
CCTTTCGCTTTCTTGCCGTTCGGAAAAGGTCCACGGATGTGCGCTGGTAAAAACTATGGT
ATGCTGTTCCTGAAAGTTCTTATATTCGAGCTAGTCCGTACAGCTGACATCAGTCTAGAA
------GGAAAATGCAAAATAATCGAAGTTCCGATGACACGTACTGACAAATCCGTGAAA
ATTAAATTCACTTCCATCAAA
[5] C.i._CYP26b
GCTTCCCCGCTGATGGCATTCATCTTACTCGGCCTCGCCGCGATTCTCGCCGTTTGTATT
CTCGTGCACCCCCTCAAAGCGTGGTGGCTCAATTACAACATGAAATCAGTAGACCCGGAC
AGCAAGCTCCCGATCCCACCTGGCAGTTTCGGACTTCCTTTCATCGGCGAAACTCTCGCA
TGGATCACCCAGGGTCCTAAGTTTAATTCCAATCGAAGAAAGAAATACGGCAATGTCTTC
ACCACTAATGCTATTTCTTTACCAATCGTCAAAGTATCGGGACACGAATACGTTAAAGAG
ATTTTGACCGGGGAGCACGACAAAGTGACAACGATTTGGCCTTACACCGTACGTACCATC
CTGGGTTCACATGGCATAGTCAACTCGATCGGCGATATCCACAAGTACAAAAGAAAAGTC
GCTTTCAAGGCTTTCACACGTGCTGCATTGAACGACTACGTTCCGATAATGAGAAACCAC
GCCACCCGTATCGTACGACAAATGCAAGAAAGCGACCAA---CCGCTGGTGTATCCAAAC
ATGCTTCGATTGACGTTTGACGTTGCGGTCAATGCTTTGCTTGGATTGGAAATAAGTGAC
GTCGAGCTGGACATGTTGTTCAAAACCTTTCACCAACTAGTCAGCAACGTGTTCTGCCTT
CCATACAACGTTCCAGGATTTGGTTTTAATAAGGGAATGAAAGCACGAAACCAACTTTTG
GACTTGCTTCAAATTCATATAGAAGCCAAAAAGCAAGCGGTGATCAATAAAGATCCGTGT
GATGGACTTGCTTTTCGGATTAAAAACTCAAAATCCGATGCCGACAATTTAGGCGACTTG
GAGATCAAAGAAATTGCGATTGAACTAATGTTCGCCGGTTACTACACCTCTGCCAGTGCT
CTTACATCCGCTATACTTGAACTAGCGCGCCACCCCGATGTTTTCTCTAAGCTTGAAAAT
GAACTACTTCAGCATGGTATCCTGCGTTCATCTGATGAACACATGCCAGAGCTTAACCTT
CAGAACATACACAAACTAACCTACCTCGATCAAGTCCTAAAGGAAACCCTCCGCATTCGA
CCACCAGTCCTCGGCGCATACCGACGAGCCAAAAAGACCTTTCAAATCGGGGACTATCGC
ATCCCGAAAGGATGGACCGTCATCTACAACATCCGAGACACACATGAGCTC------GAA
TTTGAACATATGACTGAGTTTGACCCCGAACACTTCGCCCCCGATGCCAACGATAAG---
AAATTCCGTTTTATTCCATTTGGAGGCGGGCCTCGTGTGTGCATTGGGCAAGAGTATGCG
CGCATTATAATGAAAGTCTCTCTCATTGAAATGATAAGAAACAGCAGCTGGAAGCTCGCC
AACAAGACCCTACCCAAAATGGTGGCCATTCCAACCCTACACCCGAAGGACGGCCTTCCT
GTACATCTCCAACCGAGAAAA
[6] C.g._CYP26a
AGAATGTTATACAATGTGTATGTGCAGGCGCTGCTTGTCAGTATTGTACTATACTGGTTT
TTACCGCGGCTCATCAAGTCTTTGTGGTATATTTACATCACGTATGGCGATTCAGAAGGC
ACCACTAAGCCCTTACCCCCGGGCACATTGGGATATCCAATTATTGGGGAAACAGTCGAA
TTTGTACGGAAGAATGCAGACTTCTACACAGAGAGGCGCAAGAAGTATGGCGATGTTTAC
ATGACACACACATTAGGGAGGCCCACCATAAGGGTATCCGGCGCACAGCACCTGCGCGTG
ATTCTGACAGGGGAGAATACTCTGGTTAGCACGCACTGGCCGTCGTCGGTGAAAAAGGTG
TTCGGCGAGGGATCGCTAGCAATGGCGGAAGGCGACACGCATGCGTTCAGAAAGAAATTT
ATCATCAAAGCTTTCACCCATGAAGCTATGGAGAATTACATACCGTCCATACTGGACATT
ACACGTATCTATATTGATAAATGGCTGTCGACGAAAGAG---ATATCTGGCTACAATGAG
TGCAAAGAACTGGCGTTTGCTTTAGCGGGAAAAATATTAATGGGGTCGGACTTTGATCAG
GAATATGTCTCCTTTCTCTCCACTACGTTTGAAACAATGATACATAATATGTTCTCGCTT
CCCCTGTTAATTCCAGGGCTGGGCCTGTGGAAAGCAATGAAAGCAAGAGAAACCATACAC
GCGGAGATATCAAAGTGTATCGACAAGATAAAGAAGGAGGGGAGTGAGCAGGCCTTTAGG
AGCACCATCCACCACATCCTAGATCAG---CAGGACTCCGGACAG---TACGAGAGGCGC
GAGCTGGTGGACGCCGTGCAGGAACTTTTCTTCACCGGACACGACACGAGCGCCAGTAGT
ATGGCCAGCATCCTCATGTTCCTAGGCAGGCAGCCGGAAGTCTTACAGCGCGTGCGCGAG
GAATTGGATGCGGAGGGTCTTTTGGAT---TGCCCGGATGAAGAGTTGGACTTGTCACTG
AATAAAATTTGTAAACTGAAGTATTTGTACTCTGTCGTACGAGAGGTGCTACGGGTGGCG
TCACCAGTTGGAGCTGGGTATCGCAAGGCATTACGGACATTTGAAGTTGGGGATTATCGG
ATTCCAAAAGGATGGACAGTGGCCGTAGGATTCCGGGACACGCACATGTCCTCCCCTGTA
TACACGGACCCCGAGGCCTTCGACCCCTCACGCTGGGATTCCGAGAAACAAGAGGGGGAC
CGCATGAATTACACACCGTTTGGCGCGGGGGTCAGGTTTTGTGTCGGGAAAGAGTATGCG
AAACTTATAATTAGGATATTTCTGATTGAACTAGCTCGAAAATGTGACTGGAAGTTGCTA
AATCCTTAT---CCTAAAATTTTGTACATTCCCGTTCCAAGAGCAGAGGACAGGTTACCA
ATGACGATATGTAAACGTTGA
[7] C.g._CYP26b
TTGTATCTGCTATTTAGACGCCTGACGTACATTGTATACCCATCAATCATATCATGGCTT
CTCGTCCTACTTTGTTGCAAATTCTGGAAATCCTACGTTTGTTTAAATAAAGACCCCTCC
TCTCAAAGACCCTTACCCCCGGGGGACCTAGGCTTGCCATTCATTGGAGAAACTTTATCG
TTTTTATTCCTAGGGAGGAAATTTTTTGACAGAAGACGCGAGCAATATGGCAGTGTGTTC
AAAACGCATATTCTCGGCAAGCCAACGGTCCGAATCATCGGAGCCGAAAACGCCCGAAAG
ATCTTGATGAACGAAAATTCCCTAGTGGAGTCTCAATGGCCGAGGAGCATTCAGATGTTG
TTGGGAGAAGGGAGTCTGACGCTAGCGGCGGGGAAGGTGCACACCATCAGGAAGAGAGCC
ATCTTGAGAGCCTTCACCTACGACGCTTTGAGCGGTTACGCTGTTTTGACGCAAGAAATC
ATCAGAAAATATATCAACAAATGGTGTTCACAGAGAAAC---GTAATGGGTTACAAGGAG
TTCCGGAGTCTAGCATTCGAGCTGTCTTGTCGGGTCCTACTTGGGTTTGAAATGAACAAA
GACGAACACGGTCGTCTGCTGGATGCGTTTGAAACATTCATGTCAAGCCTCTTCAGCATT
CCAATACGAATCCCCGGTCTCGGGTTAGATAAGGGAATGAAGGCCAGAGAAACCATGTTG
AAAAAGATCAAAGCAATCATATTACAAAAGCAGAATGGACGTTCTAGCGCCGGGTCAGCG
GACGCATTGAGTCTGATGATG------GGAATTGAAGGCAAAGAGAAGTTAGAGATGGAA
GAAGCAAAAGACGTAGCTCTGGAGCTAATGTTCGCCGGCCACGAGACAACGTCAAGCGCC
GCGAGCACGTTGATCCTCAACATAGCCAGAAATCCCGAAGTCCTTTTTAAGATCACGGAA
GAATTAGCTTCAAACGGGTTGCTAGAC---------GACAGAGGATCTGTGCTGGATCTC
GGACGAATCAATAAGTTAAAATACGTAAGGAATGTAGTCAAAGAAGCGCTGCGAATTTCG
CCTCCGATTGGAGGAGGCTACAGAAAGGCACTCCATACCTTTGAGATAGAGGGTTATCAA
ATACCCAGAGGGTGGAGTATTGTGTACAGCATTCGAGATTCTCACGAGACCAGTCCTGTC
GTTAACAAACCGGAAGTCTTTAATCCTGAAAGGTGGTCAGGTGTTCAAATCGATGAC---
CGAGAGCATTACTTTCCGTTTGGGGGAGGAAAGAAGGGCTGTGCAGGGAGAGAATTTGCG
ATGCTTATGTTAAAGGTTTTCGTCATAGAAATTTGCCGAAGTTCTTGCTGGGAAGTTCAA
AAT---CTAAATCCCAAGATAAAATTTCTTCCTGTTCCACACCCTGCTGACAATTTACCT
ATGGTTTTTCAGAAATTGGAA
[8] O.b._CYP26
CTGGTGGAAAATACTTCCAGTTATATCTTCTATGCAGCCTCTGTCATCCTCTCACTAGCT
TTAATCTCCATATCACATTGTTTTTACTTTCGTTTGATCACCAAACTG------------
------TATAACTTACCACCTGGTACCATGGGTTTCCCTTTGATCGGAGAAACGCTTACC
TTTTTAAAGTTGAAGGAAAAATTCACCTTCCAACGTCACTCCAAATATGGTAGGGTTTAT
AAGACCCATATATTTGGCAGCCCAACCGTCCGAGTGTGTGGTAGTGATAATATTCGTACA
TTGATGATGGGAGACACTAAAATCTTACAGGTCTTCTGGCCACCATCTACTCAGTCTCTT
GTCGGTTCTTATTCATTAGCAGTGAGTTCTGGTAACCACCATCGCCAACATAAAAGTTTA
CTCCTCAAAACAATGACACCATCTAAGCTGAAATCTCACTTGGATCATTTCCAGACAACA
GCCTCTGAGAAAATAGAGTCCTGGATAAACAGTGGTATT---ATTGATCCTGTTCAGCAG
TGTCGTGATATGACAGTCAGGAGTGTGATAAAATATTTCATAAGAAATGACTTAGATGAA
TCTGTTATACAAAAACTTATCAAAGAAATAACTACCTTTGAGAAGAACCTAATGTCAATA
CCTCTCAATATACCTGGTACTGGTTTTTACAAGAGTATGAAAGCTCGGGCTGAAATATGT
TCCATTATTCGATCAGTTTTATGTCAGAACAATAAGGAGACAGCACAACCCGACTTCTTG
AATTCTCTTCATTGCATGCTACAAGAAAACCGTGATGGAAACATAGAG---------AGA
AAAATAGAAGATTCTATATTAGAGATAATCTTTGCTGGCAACTTAACAACAACAGTTTCT
TCTTTTTCAACCCTGTATTTACTGGCTAATCATCCTAAAGTGTTGCAGAAATTAAGAGAA
GAGCTTAACGAGTTTGGGCTGATGTCACATGATGGAATCCATTATCCAATTGTGACACAA
GACCATATACCAAAATTGAATTACCTACAATGTGTATTTAAAGAGATACTTCGTCGACTA
CCTCCAGTCGGAGGTGTTTATCGGAAGGTGGTTAAACCTTTCCAGCTTGAGGGCTACACC
ATCCCAGCCAACTGGAGAGTTGTCTGTTCCATACGAGATCAACACATTGGTGATTCCACT
TTCGACAATCCAATGACCTTTAATCCTGATCGATGGTTAGAGACAGCAGATGATCACTCA
GCGTTTGATTTCATACCTTTTGGGGCTGCTTCTCGTCGTTGTGTAGGGAAAGACTTTGCC
AGATTGTCCATCCTTTATACAATATTAGAATTAGCTAGAAGGGCCCAGTGGAAGATGCAG
CCAAGTACT---GTAAAGATAGATTTCATTCCTGCTCCTAAACCCATGGAAGAAATGACT
GCCATCTTTGAACGATATAAA
[9] L.g._CYP26a
---------------------------------------------------------ATG
TTTGCACTATCCCTGAAGTATTTATGGGGCATATATTATGACAGACAAGCTGATCCTACT
AGTGATAAGCCGTTACCACCTGGTAATATGGGTTGGCCTCTCCTTGGTGAAACTGTACAT
TTTGTAATAAAGGGCTGCAAGTTCTACACTGAAAAGATGGTAAAATATGGTAAAATTTAT
AAAACTCATATCATGGGTAAACCAAGTATCAGAGTAATGGCAGCAGAAAATGTAAAGAAA
ATACTTATCGGGGAAAACGTCTTGGTTCAAACTTCATGGCCAACAACATTGAGAAAACTG
TTTGTTAGAGATTCTTTATCAGCCCAGACCGGCGATGATCACAGAACGCGAAAGGTGACC
ATAAGTAAAGTCCTTGGACCTGAGAATTTGTCATATATGGTACCAGAATTTCAAAAAGTT
ATACGTGAATGTATTGAAAATTGGTGTAACCAAGACCAA---GTTTTTGGGTCCTTTATA
TGCCGACAGATGACATACAGGTTAACAAATGAAGTCATTGTTGGTGTTGACATTAATGAT
ACACAATCTATACAGATTTTACCCTATTTTGAAACCATGATAGATAACGCGTTTAGTATT
CCAATTAAATGCCCTGGATTGGCTTTTAAACAGGCGGTGCATGCTAAAGACAAGATCATT
GTTGCTATCAAAGAATTAATAGCACAATCCAATAATAACAGTTCTTCTGATTGTGTTCTT
GATGTTCTGAGGAATTTA------------AGGGATGCTGATTCT---TTAACTGATGAT
GATATGGTTGATTTGCTACTCGAACTTATGTTTGCTGGTCATCATACTACAGCCAGTGTG
TGTTGTTCACTACTGTTACATCTTGGACAAAGTCCAGAAGTTTTGGAGAAAATTCGAGAA
GAACTCTTAGAAAATGAAATATTGGAT------------CCAACGGCTAATTTAACGTTT
GAACAGATCAACAAATTACCATATATAGATAATGTCTTCAAAGAGATTTTACTAGTGAAG
CCTCCTGTAGGTGGAGCATTTCGAAAGGCACTGAAGACATTTGAAGTAGGGGGCTATCAA
ATACCAAAGGATTGGACAGTGATCTATAGTATCCGTGAGACTCATAATATTTCACCGATG
TTTGAGAATCCACATAAGTTTAATCCTGAACGTTGGAATGGTGAAAGACTTAAAAGTGCC
CGATTTCATTATATACCATTTGGTCTTGGAGCTCGATCATGTCCTGGTGAACAATTCGCT
AAATTAACAGTCAAAATCTTCTTAGTAGAAATGGCGAGAAGGTGTAATTGGAAATTACAC
AATAAAAAT---CCTGATATAGATTTGTTACCATCGCCTTATCCTAAAGATAAACTGCCT
GTCAGCTTCACAAAATTAGAA
[10] L.g._CYP26b
TCAAACAATCTACCAACAGAAATCTTGAAATATTTGTCTCCTGCTATATCACCGACTGTC
TTAATAGTGGTTTCGTGGAAACTATGGAATATTTATTATAATGTATCTAAAGACCCAACT
TTATCACTGCCACTACCTCCTGGAAGTCTTGGTATTCCACTTCTGGGTGAAACTATTAGT
TTTATCATATCGGGTGCAAACTTCTTTAGAAGTAGGAAGAAATTTTATGGAGACATTTTT
AAGACACACATCCTTGGAAATCCTACTATTAGAGTATCTGGACCTCAAAATGTTCGAACA
ATCTTAATGGGTGAAAATTCCTTGGTAACAACGTACTGGCCAACAAGTGTCCGTATGTTG
ATGGGAGACGGAGCAGTTTCTCATGCTGTTGGTGCCACTCATAAACTAAGAAGAAAAGCC
TTATTGAAAGCCTTCAGCCACAATGCCTTATCGTCGTATGTACCAGTTATACAACAGGTT
GTCCAACAATTTATCAGAAAGTGGTGCCATGAAGGTTAT---GTATTCGGTTATCCGGAA
TGTAAAAGAATGACCTTTAAAGTGGCGTGTCAAATATTAGTAGGGTTTGATATGGTACAG
TCCGAACATCAGAAATTATTAACTGTATTTAGAGTGTTTCTTGATAATCTCTTCTCATTA
CCGCTGAATATACCTGGTACAGGTCTGTCAAAGGGAATGAAAGCGAGAAAAGTCTTACTA
GCAAAAATCGAAGAGTGCATTAAAGATAAATATAAG------AAATCTGGTGATTTTAAA
GATGCCATGATGTTAATGATGGATATGAGT------GACGATGAAAAACTTAACTTGGAA
GAGTTAAAAGATGTCGGGTTAGAGTTGTTGTTTGCTGGACATGCTACTTGTGCTAGCGCT
GCAGCCTCCCTACTCTCTCAGCTAGCCAAAAATAAGAGTGTTGTAGATAAAATCGCTGGC
GAGCTTCTTGAATATGGGTTAGATGAA------------GACACCAAAAAAATAACGTTA
GATGATATCAATAAATTAACTTACGTATCAAATGTGGTTAAAGAAACATTACGAATATCA
CCACCGGTTGGTGCTGGGTTTAGAAAAGTTATCAAGTCTTTTGAACTGGATGGATACCAA
ATACCAAAGGGTTGGACTCTAGCTTACAGTATAAGGGAGACACAAGAAGCTGCCGAGGTG
TTTAATCATGGGGAAAAATTTGCTCCAGAAAGATGGAATAGCATTAAGGATGAA------
AAGTTTAGTTATTTACCGTTTGGTGGTGGTGGACGTGCTTGTGTTGGGAAAGAATTAGCT
AAATTAGTGCTAAAAATATTCGCAATTGAACTATCCAGAAGTTGTAAATGGAGATTGTTA
AACGAATCA---GCCAAAATAAACTATTTACCAGTGCCACATGCCTCCGATGGTTTACCT
ATAGAATTCTCACAAATCATT
[11] L.a._CYP26a1
------------ATGCACGACAGAGGTATTAATCTTGGCAGCCGTGGTGTGTTTCGTGGT
ATATTTATACCAAAGGTTCACATATGGCCGCCA---------------AGGAGACCCTCT
CTGCCCCCTCCCCCTGCCCCCGGGTGCGATGGGTATGCCCTTCCTGGGAGAGACCATTCA
GTTGATGTTGAA---AAAAAATTTTACGAAGAAAAACAACGTCGACACGGCAATGTATTC
AAGACCAACATTTTAGCAGCTAATACGATAAGAGTGATTGGCTCTGAGAATGTGGCGATC
ATTTTGCGCGCAGAGAACAATTTGGTCACCACCCACTGGCCCAAGAGCACTTACCGTCTT
TTCGGACCAGGGGCGTTACACAATAGCGTAGGGGACGTACACAGGCAAAAGCGAATGGTC
GTTATGAAGGCGTTCAGTCCGAAGGCAATGGGCACCTACGTCCAGCAGATCCAGAGGATT
GTGCGGGGCGCTCTGCAGGACTGGTGTGTCAAGGACGAG---GTGCTTGTGTACCCTGAA
TGCAAACGACTTTCTTTTGCGATTGGAACGGAGTTGTTAGTCGGTTTACAATGTGACGAC
AACACCCTGACAAATCTTCTCTCTGACCTAGAGACAGTGGTGGACAATATATTTTCTCTA
CCTGTCAGTATCCCTGGCTTTGGCTTGTGGAAGGGACTTCGAGCAAGGAAAAGATTAGAC
CGTGCGCTTGACGCCCACATCCGTAAAAAGCTTGACAAGTCTTGGGGATGTCCGTACATT
GACGCGCTTGACCGTATGATCAACGCCTATCTGGACGCGAAAGATGATATCTACATCCAA
GAGTTAAAAGATTCTGCGGTGGAAATGATGTTTGCTGGGCATCATACGACAGCGAGTGCA
GCTTGTAGCCTTATCTATCTTCTTCATGAAAATCCTCTGGCAAGAAAAAAGCTCCACGCA
GAACTCATCCAGCACGGGTGGACTCGC------------GATGCAACTGTGACAGACCTT
GACCGAGTGACATGCGTCAAATACCTGGACCACGTGGTGAACGAAGTTCTGAGGCTAGTG
CCTCCAGCGGGAGGTGCTTTTAGAAAAGTGCTGAAAACATTTGAGCTTGATGGATACCAA
ATTCCGAAAGGTTGGTCACTGGTTTACAGCATTCGCCAGACTCAACACCAGTCGCCATTG
TTTTCTGACAGTAAAATATTCGATCCAGATATGTGGGAGGACAACCCTGCTAAGGACAAA
CCGTTTGATTTCTTTCCATTTGGAGGTGGCAGACGACACTGTATTGGGCGGGACTTTGCT
CGCGTAGTCTTGAAAATACTTGCAGCGGAACTGGTTACGACGACAGATTGGCAACTTGCA
GAAGAAGAC---CCCGTGTTCTCGCATTTCCCCACGCCTAAACCTGTGCATGGTCTACCT
ACACGATTTAAAACGAAAGAG
[12] L.a._CYP26a2
---------------------ATGATTGAAATAGTGATATGCGCCGTAAGTGTTGCCGTG
GCGTGGTGGCTTGCTCGGGCTATGTGGTCGTACTACTACCTGAATTGCAAAGATGAAAAA
GTGGATTTACCTTTACCCCCTGGCACGATGGGGCTTCCATTTATAGGAGAAACTATGGAT
TTAGCCATGAAG---AAGGATTTTTGGGAGAAGAAATACGAGAAATACGGAAACATCTAC
AAAACGCACGTCCTGGGCAGCCCAGTGGTACGAGTCACGAGCAGTGAATTTGTAAGCACA
GTTCTACGCGGTGAGAACACCCTGGTGAAGATCGGGGTTCCAAGACACATAGAAGAACTC
CTGGGGGACTGTGCACTCTCTGTTATGACTGGTCCCAAACACACACCGCTGAAACAGGTG
TTTTACCAAGTATTGAGTGGCATTTCTTTAGGTGAATTCTGTCCACGAATGCAAGAAGTT
GTAAGGTCTAATTTGGATATGTTGCTGGTGAAAAAGAAC---ATTGCCGTATACGAGGAA
ATAAAAACGCTGAATTTCCAGGCCTCGTCAAAACTTTTGTTGGGAGAAGACCGATTTGCA
TCAGAAATGGATAAAATTCGACAAGCAGCGGTCGAATTTATGGGCGCTTTATTTACAGTT
CCATGGAACATCCCAGGATTCCCCGTCTGGAAGGCACGTCGTGGACGACAAACTATCAAT
AGTTACATCGGTAAAGCCATTGACAGCAACAGTAACGACATT---------GACAACGGA
GACGCAATCTCACATCTTCTTAAAGCTGCAACAGAACTGCAACCAGAACTTACCAGAATG
GAGGTCATGGATGCTGCAGCAGAGATGTTATTCATGTCTTCTATCTCGACCAGCAGCGCT
ATGACCTCTATTGTGCTTCTCTTGGGCCAGCACCAAGAAGTTAGGGAAAAGATTCTGGCG
GAACTCGGGGAACATGGCCTTCTCATGAAAGACGATGTTAATATACAGCCACTCACAACT
GAAAAGCTGACAAAGCTGAAGTACGTCCAATGTGTCATAAAAGAAGTGCTGAGACTCAAA
CCACCTGTCGGGGGTGTTTTCAGAAAGGTGCTACAGACTTTGGAACTTGGGGGTTACCAG
ATTCCACGGGGATGGACAGTTATTTGCAGCATCAAAGACATGCAAGAAAATAGCCAAGTA
TTTAAAGATGGTCAAAACTTTAATCCAGAACGTTGGTTACACGTTTCACCAGAAGAAAGC
CGGTTCGAGAACATCCCTTTCGGTGGCGGTCACAGGGTGTGTCCTGGGCGCAAATTTGCT
CAACAGCTCTTGCAGATATTTACAATAGAACTGGTTGCAAGATGTAACTGGGAGTTGACA
AAC---CCAAACCCCACAATGGCCCGCCTCCCCGTCTTACACCCGGTGGACAGTCTACCT
GCAGTGTTTTCACCTCGGAGA
[13] L.a._CYP26b2
GGGGCTGTGACCAGTATTTCAACGTCCGGGGTTGGTCTGTCCCTCATATCATTCGTACTC
CTGCTGTATTTGGCCTGCAAACTATGGCAAATGTACGTTTTGAGCACCACGGACCAGACC
TCTAAATTGCCTCTGCCTCCTGGAAGCATGGGCTGGCCTATCATAGGCGAGAGCCTTAAT
TTCATCTCCAAGCCAACTGCATTTTACAACGACAGACGAACGAAATACGGCCGCGTGTAC
AAAACCCACCTTCTTGGCCAACCCACCATTCGCGTCATCGGCGCAGAAAACGTCCAGAAA
ATTCTGACTCACGAGGATGAGCTGGTTACTCATCGTTGGCCAAGTAGCACGAGAACCATC
ATGGGCGAGAACGGTGTTATCCACTCCGGTGGGGCCGAACACAACTCTCGCAGAATTGCC
ATTGCCAAAGCATTCCAGCACTCAGCTCTCAGTACTTACGTCCCAGAAATGCAGGAGACG
GTGCACAATTTCATCCGAACGTGGTGCGACAAGGGGCGC---ATCCTCGGCTACCCGGAG
TGCAGGACCTTGGCCTTCAGCATCACCTCGAAAGTTCTCCTGGGCTGCGACTTC------
ACACAGAGCAAAGACGTCGAGGAGGCCCTTGCCAACTTTGAAGATAATCTATTTTCTTTC
CCGGTGAACATACCTGGCAGTGGATTGCACAAGGGTATCAAGGCGCGAAATTTCCTTTTG
ACTAAAATCGATGAATGCATAAGTCGGCACAAGTCTGGAAGT---------TCCTATCCC
AGTGCACTGGGGCTCTTGCTCTCCCAGTCC---CCGCAAGGCAGT---CTCAGCCAGACA
GAGCTCCGAAACATTGCCTTAGAACTGCTTTTCGCTGGCCACCAAACTACCGCCAGCGCC
GCCTGCTGCCTGATGATGCACCTGGGCAAGAAAACCGAAGTTGTAGACAGAATCGCCGAA
GAACTCTACGACCGTCATCTCTTCCAAGAGGCCAATTTC---AATACCCAGCTGAATCTG
GACGCTATAAGTGAACTCCGTTACTTGAGCCAGGTGGTCCGGGAAGTGCTGCGTATCAAC
CCACCGGTCGGCGGCGGCTTCCGAAAGGTTCTCAAGACATTCGATGTGGACGGCATGCAA
GTTCCTAAAGGTTGGACAGTGACTTACAGTATTCGAGACACGCACGAGACCACCAACTTC
TTCCAACAACGAGACAAATTTGACCCCGACAGGTGGAACGCCATCCAAGGAGACTCCCAG
AAATACAACTACCTTCCATTCGGTGCAGGTGCCCGGGGCTGCTTAGGCAAAGAATTCGCC
AAACTGATCCTGAAGATTCTGGCAATAGAGTTGGTGAGGAACTGTAGCTGGCGTCTACTG
AACGCGTCT---CCAGAGATGAAATATCTGCCGGTTGCTTACCCTACTGACAATTTGCCC
ATAGAGTTTTCTTCTGCACCG
[14] L.a._CYP26b2
GGGGCTGTGACCAGTATTTCAACGTCCGGGGTTGGTCTGTCCCTCATCTCATTCGTACTC
CTGCTATATTTGGCCTGCAAACTATGGCAAATGTACGTTTTGAGCACCACGGACCAGACC
TCTAAATTGCCTCTGCCTCCTGGAAGCATGGGCTGGCCTATCATTGGCGAGAGCCTTAAT
TTCATCTCCAAGCCAACTGCATTTTACAACGACAGACGAACGAAATACGGCCGCGTGTAC
AAAACCCACCTTCTTGGCCAACCCACCATTCGCGTCATCGGCGCAGAAAACGTCCAGAAA
ATTCTGACTCACGAGGATGAGCTGGTTACTCATCGTTGGCCAAGTAGCACGAGAACCATC
ATGGGCGAGAACGGTGTCATCCACTCCGGTGGGGCCGAACACAACTCTCGCAGAATAGCC
ATTGCCAAAGCATTCCAGCACTCAGCTCTCAGTACGTACGTCCCAGAAATGCAGGAGACG
GTGCACAATTTCATCCGAACGTGGTGCGACAAGGGGCGC---ATCCTCGGCTACCCGGAG
TGCAGGACCTTGGCCTTCAGCATCACCTCGAAGGTTCTCCTGGGCTGCGACTTC------
ACACAGAGCAAAGACGTCGAAGAGGCCCTTGCCAACTTTGAAGATAATCTGTTTTCTTTC
CCGGTGAACATACCTGGCAGCGGATTGCACAAGGGTATCAAGGCGCGAAATTTCCTTTTG
ACTAAAATCGATGAATGCATAAGTCGGCATAAGTCTGGAAGT---------TCCTATCCC
AGTGCACTGGGGCTCTTGCTCTCCCAGTCC---CCGCAAGGCAGT---CTCAGCCAGACA
GAGCTTCGAAACATTGCCCTAGAACTGCTTTTCGCTGGCCACCAAACTACCGCCAGCGCC
GCCTGCTGCCTGATGATGCATCTTGGCAAGAAAACCGAAGTTGTAGACAGAATCGCCGAA
GAACTCTACGACCGTCATCTCTTCCAAGAGGCCAATTTC---AATACCCAGCTGAATCTG
GACGCCATAAGTGAACTCCGTTACTTGAGCCAGGTGGTCCGGGAAGTGCTGCGTATCAAC
CCACCGGTCGGCGGCGGCTTCCGAAAGGTTCTCAAGACATTCGATGTGGACGGCATGCAA
GTTCCTAAAGGTTGGACAGTGACTTACAGTATTCGAGACACGCACGAGACCACCAACTTC
TTCCAACAACGAGACAAATTTGACCCCGACAGGTGGAACGCCATCCAAGGAGACTCCCAG
AAATACAACTACCTCCCATTCGGTGCAGGTGCCCGGGGCTGCTTAGGCAAAGAATTCGCC
AAACTGATCCTGAAGATTCTGGCAATAGAGTTGGTGAGGAACTGTAGCTGGCGTCTACTG
AACGCGTCT---CCAGAGATGAAATATCTGCCGGTTGCTTACCCTACTGACAATTTGCCC
ATAGAGTTTTCTTCTGCACCG
[15] P.c._CYP26b
---ATGTGGAAATCTTTGGAGGTTTTCGTTGCGATCTGTCCCGGTCTTATACCACCGGTA
CTCATCCTCATCGCATGGAAACTATGGGAGACGTATACGCTGGAGAGCCGAGATAAAAGT
TCGAATCTCAAGCTACCTCCCGGTAGCATGGGTCTACCCTTTATTGGAGAGACGGCTCAT
TTCGCCATCTGGGGAGCCGACTTTTACCGCCGACGACGCGCGCAGTACGGCAACGTCTTC
AAGACGCACATCCTCGGCCGACCGACGATCCGCGTGATGGGCGCCGACAACGTCAAGAAG
ATCCTGACGGGCGACGGCACGCTTGTCACCAGCCAGTGGCCAAAGAGCACGCGTATCATC
CTCGGCGAGGGC---ATCGCTCTGTCGTCGGGCGACCTGCACAAGCGACGGCGGCACGCC
GTCATACGCGCCTTCGACCCGGCCTGCATGGAGAGCTACGTGGCGCGCACGGCGGCGCAC
GTGCGTCGCAGCGTCAGCGACTGGTGCGCGCGCGACGCCGGCGTGCTGCTGCAGGACGAG
ATCAAGAGGCTGATGTTTAACATCAGCGCTGAGCAGCTGCTAGGCCTGCCCGTACTGACG
CGCGACGCCGCCGAGCTGACGAGACTCTACTCCGACATTTCTAAGAATCTGTTCAGCCTT
CCCGTGAAGATACCCGGACTCGGTCTGCACAGCGCGCTGAAGAGCCGCGAGAAGATTTTT
GCCAAGTTGGACCTTCTTATCGACGAGCAGCTGAAAGCGTGGGCGACGTCTGACAACGCC
ACCGCATTCGAGCGCGTCGTGCACCACTGGATCAACGGCGGCTGCCACGTGTCGAGAAGC
GAGCTGAAGTTTGCCGTACTCGAGATGCTGTTGCTGGGTCACGAGAAGACTGCCAGTGCA
TGTTCGATGATGGCTCTCTACTTGCACAACACGCCCGACGTGATCGAGAAGATTCATGCT
GAGTTGATTCAGCACGAGCTCAACGAT------------CCGTCAGTCACACTCACACAG
GAGAAGCTGAATAAGCTGACCTACCTCAATACCGTCATTAAGGAGCTGCTGAGAATCTCA
CCCGCTGTAGGAGGCGGCTTCCGCAAGGCACTGGAAACGTTCGAAGTAGACGGTTACATG
ATTCCGAAAGACTGGACGGTAATCTACAGTATCCGGGACACTCACGAAATACAGGAGAGC
ACTCCTCGCGCTGACGTCTTCGCTCCCGAGCGCTGGGATGACAGCGGGTACGACACAGAC
GACTACAGTTACATCCCGTTCGGAGCCGGCTCGCGATGCTGCGCCGGCAAGGAGTTTGCG
AAGCTAGTCATGCGGGTGTTCGTGGTGGAGATGGTGCGACTGAGCACGTATCGGCTGCAC
AATCCCAAC---CCGGAGCTGCGGCAGATTCTCACGCCCGCAGCTAAAGATGGACTCCCC
GCAACGTTCACGAGCCGATTT
[16] P.c._CYP26a
---------ATGCTTATCGAAATCCTTCTCGTCTGCTTGTCGGCTGCAGTGCCGCTCATG
CTATGCCTAGCCACGCTACATCTCTGGCGTCTGCACGTCAACGCTTCCCGGGACCGCGCC
TGCGGCCTGCCTCTACCGCCGGGTACCTATGGAGTTCCATTCATCGGAGAGACGGCGCAC
TTCGCTATCTGGGGCGCCGAGTTCTACAAGTGCCGGCGGGAAGCGTTCGGACACGTCTAC
AAGACGCACATACTCGGCCAGCCGACAATTCGCGTCATCGGCGCCGACAACGTCGCCAAG
GTGCTGCGAGGCGAGGGCACGCTAGTGACGAGCAAGTGGCCAGCCAGCGTACGAATGCTA
CTCGGCGACGGA---CTCGTATCGGCAGAGGGCGACACGCTTCGTCGGCGCCGACGCGCC
GTAATGCGGGCGTTCGACGCGACGTCGCTGGCTAGCTACGTGCCAGGCATCGAGGAGGTC
GCCGCCGACGTCGTTCAACAGTGTTTGGACGCCGACGACGTCGTTCTGCTGCAGCCGAAG
ATCAAGGAGATGACGTTTCGCGTCGCAGCCGACTGTCTGCTGGGCATCGACTTCCGGGGC
AGCGAGCTGAGCGAATGGGCCGCCCTCTACCAGAACGTGCTCAATAACCTCTTCAGTCTT
CCCGTGAAGATACCCGGACTCGGCTTGTACAAGGCTTTGAAGTCCAGAGATCAACTGTTC
GTGAAGATGGACACGCTGATAGATCGGGAACTCGAACACTTGACCGATCACCCAAACGGG
AAGGCATTCTCCCGCCTGGTGACCGCCTGGCACGCAGACGCCGCCAGCATCTCGCGAGAA
GAACTAAAGTTCGCCATCTTCGAGATGCTTCTGCTCGGACACGAGACGACGAGCAGCGCA
TGCTCGATGCTAGCGATGCAGCTCTACAAAAACCCGAAGGCCCTCGGCAAAGTTCGGCAG
GAGCTGGAAGACTTTGGCCTGACGGAC------------CCAGAAGCCCCGCTGAAGCTG
CCGCTGATCAACAAGTTAGACTATGTCAACAGCTGCGTTAAGGAGGTGCTGAGGATTCTA
CCACCGACAGGTGGCGGTTACCGTCGTGTGCTGCAGACGTTTGAAATAAACGGCTTCCAG
ATTCCGAAAGACTGGACCGTCATCTATAGCATTCGCGACACTCACGAGGTGCAGGACACG
TCGCCGCGGCCCGACGTCTTCTGTCCGGACCGCTGGACGAACGGCGGCGGCGCGGCGACG
GACTACAGCTACATTCCGTTCGGCGCCGGAGCGCGCGCCTGCATCGGCCGCGAGTTTGCC
AAGCTAGTCATGAAGGTGTTCTGCGTGCAGCTGGCGCGGTCGTGCTCCTACCGTCTGCTG
AACGCCGAC---GGAGCGCTGCGGCTGCTGCCCGTGCCGGCGGCGCGCGACGACATGCCG
GCGACGTTCATGAGTCGCAGC
[17] P.f._CYP26a
---------------------------------------------ATGTTACCGTGTGTT
CTGATCCTGCTGGCACTAAAACTATGGAACATCTACATCGAGAATACACGAGATATGAAC
TGCTCGGCGCCTCTACCTGATGGCAGTATGGGAATACCGTTCATTGGAGAAACTGTACAG
TTTATGTTTCAGGGAGTCGATTTTTACCGCAAGAAGTTCCAGAAACACGGTCCTATTTTC
AAGACACACATCATAGGCAAGCCCACCATCCGTGTTATCGGCACAGAGAACGTGAGACGA
ATTCTGCAGGGGGATGGAGACATAGTGGAACAGCTCTACCCGAAGACGATCCGCAGCCTT
CTGACCAGCAACTCCATACTCTTCTCCAACGGGCAAGTACACGAGCGACTGCGAAAAGTG
ACGTCGAAGGTATTCCACATCAGCCGTCTTGCCTCGTATGTGCCGTTCATCCAAAAGTAC
ACAGACGAGGCTGCGACCAGATGGTGCACCGGGGGCAGG---GTTTCTGGGCAGGACGAG
TGTCGATCGTTGCTGTTTCGAATCGCAGGCAAAGTCATGTGCAACTTTGACTACGACGAG
AACGAAACAAGGCATCTGTCAAATGTTTACCAGACAATGGTTGATAATATATTCTCCTTG
CCCATTGATCTACCTGGGAGTGGATTTAACAAGGCTCTGAAAGCCCGCAACATCTTGCAC
AGCAAAGTCGAGGCGAATCTTAGGGACAAAAGAGAACATGCGCAGTGTGAAGAGTTCGTT
GATGCTCTAAGTTTAATCTCCGATGCCATGGGTGAATTCGGGAAGCCGGTCTCTGCCCAA
CAGTTGAAAGGGTTCGCCTTGGAGCTACTCTTCGCTGGACACACGACATCGGCCACGGCG
GCCACCATGATGTTGCTTTATCTCGCAAAGCACCCTGATGTGCTCGAGAAAGTTCGCCAA
GAACTCGAAGAGCACGACTTGGAGAAC------------AACGTCGCGCCCCTGACGCTG
GAAGCCGTCACCAAGCTCAAATACGTACACTGCGTCGTCAAGGAGGTTCTTAGAATCTCT
CCACCAATCGGCGCCGGATTCAGGAGGGTGATCAAGACGTTCGAACTCGGGGGGAAGCAA
ATCCCAGCCGGATGGACCGTGATATTCAGTATTCGTGAAACGCAAAACTTGGCCCCGAAT
TATTCCAAACCCGAGGAATTTGATCCGGAGCGTTTTATGCCGGACAGACAAGAGGACAAG
AGATTTTCCTACCTGCCGTTTAGTGGCGGACCTCGAAACTGTATCGGTAAGCAGCTTGCC
CTACTGATGTTGAAAATTCTCCTCATACAACTGACGAAGAGTTGTCGTTGGAAACTGGTC
GACCCCGAGAATGTAGTTGTCAATCTCCTACCGTCGCCGTACCCAGTGGACGGGCTACCC
TTACAGTTTACACGACTCGAT
[18] P.f._CYP26b
CTGTCCGTTCTCGTCTGTAATATTTTACACCCGTTACTACCATTGATATTGCCGTGTGTG
TTGATTGCTCTTGCATTAAAACTGTGGAATATTTACAATGAGAACACGAGAGATACGAGA
TGTGCGGCACCTCTACCTGAAGGCAGTATGGGTTTGCCGTTCATCGGAGAAACCATACAA
TTCATCATACAGGGAGTTGATTTCTATCGCAAGAAGTATTTGAGACACGGTCCTATTTTC
AAGACCCACATTATCGGAAAACCAACAATTCGCGTAATTGGCATCGAGAACGTGAGCACA
ATTTTACAGGGCGACGGAGAAATCGTTGAACCGTACTACCCTGCGACTTTCCGGACCATC
ATTGCAAGTCAGTCTATTCTCTTCTCCACCGGTGTGGAGCATGAGCGCATACGTAAACTA
ACATCCAAGGTGTTCACCCACAGCCAACTTTCTGCCTCCGTGCCGTACATTCAGAAGTAT
ACGGACGAGGCTATAACCAGATGGTGCTTGAACGGAGTT---GTGTCTGGACAGGACGAG
TGTCATGCTTTACTGTTTCGCATCGCCAGCAAGGTGATGTGCAACTTTGACTACGATGAG
ATGGAAACCAAGCATCTTTCCAGAGTTTACAAAACCATGATTGATAATATGTTCTGTCTG
CCGATCGATCTGCCGGGTACTGGATTCAACAAGGTATTAAAGGCTCGCGGTATCATACTC
AGTAAAATTGAGGCCAACCTGAAGCACAGGAAAGAAGCTACAAATACCGACGACTTCGTT
GACGCATTAAGCCTACTAGCCCAGGAATATGACGAGAACGCTGGCGCCGTGAATTCACAA
TGCTTGACGGGCTTCGCTTTAGAGCTACTTTTTGCCGGACACACGTCATCGGCGACGGCA
GCCAGCATGATGTTACTGTATCTGGCCAAGCATCCTGACGTGGTAACGAAGGTCCGAGAA
GAACTGCAGGAGTTCCAGCTGCTGGAC------------CGCGGGGAACCTCTAACCCTT
GACGCCGTGTCCAACTTGAGATACCTCAATTGCGTCGTGAAGGAGGTGCTGAGGATTGCA
CCCCCAGTCGGAGCCGGCTTCAGGAAAGTTATCAAAACATTTGAACTTGCGGGAAAACAG
ATTCCTGTCGGCTGGACTTTGATATACAGCATCCGAGAAACTCAGAATTTGGCCCCGAAT
TATTGCAAACCCGAAGAATTCGACCCGGATCGTTTCCTGCCGTCGAGACAGGAAGACAAG
CGATTTTCTTTCCTTCCGTTCGGTGCGGGATCGAGAGGCTGTATTGGGAAGCAGCTGGCA
AAGCTGATGTTGAAAGTGGTGCTCATAGAACTGGTCAAGAGCTGTCGGTGGGAGCTGGCC
AGCCCGGCAAGTCTGTCCCTTAAGCTGCTGCCGATGCCGCACGCTGCCGACGGACTACCC
CTCCGCTTCGCTGAGCTCGAT
[19] P.f._CYP26c
------------------------------------------------------------
------------------------------------------------------------
------------------------------------------------------------
------------GGTGCCGAGTTTTATCGCAAGAAGTACCTGAAACATGGCCGAGTCTTC
AAAACGCACATTCTTGGACAACCGACCATTCGGGCTATCGGCGCCGATAACGTTCGCAGA
ATCCTGCAAGGCGAAGGCGACATCGTCACGTCGCACTACCCGTTCACAGTACGAAGCGTT
CTCGGCAGCCGGTCAATTGTCATCTCCAGCGGCGCGGAGCACGATCGTCTCCGCAAGCTC
GTGTCCAAGGCATTCCGCTTCGACTGCCTGTCCCAGTACGTGCCGTACATCCAGCAGTAC
GCGCAGGACGCCATCGAGAGATGGTGTGATCGTGGCGAA---GTGCTGGGTTTGGAAGAA
TGCAGGGCACTGGTCTTTGGCGTCGCCGGTAAATTGCTGTGTGGTTTCCAATATGATGAG
AACGAAACTAAACGCCTGACATCCGTCTTTGAAGAAATGATCGACAACATGTTTTCCTTT
CCAGTGGATCTTCCCGGTACCCGCTTTCATAAA---------------------------
------------------------------------------------------------
------------------------------------------------------------
------------------------------------------------------------
------------------------------------------------------------
------------------------------------------------------------
------------------------------------------------------------
------------------------------------------------------------
------------------------------------------------------------
------------------------------------------------------------
------------------------------------------------------------
------------------------------------------------------------
------------------------------------------------------------
---------------------
[20] S.k._CYP26a
ATGCAAGTGTTATTGGGAACGACGTTATCACCAGTTCTACCACTGCTGTTACCATGTGTT
CTACTGATACTGATTTGTAAACTATGGACTGTTTACAACGTACGATCCAAAGATCCCAAC
TGCAAGGCACCCTTACCTGAAGGCAGTATGGGGATTCCATTCTTCGGAGAAACACTACAA
CTGCTTCTTTTTGGTGCCGAATTCTACCAGAAGAAATATGCGAAATATGGCCGTGTATTC
AAGACCCATCTTCTAGGCCAACCTTCAGTGCGTGTGATTGGCGCTGCGAATGTCCGTAGA
GTGTTACTGGGGGAAGGCGACATCGTGCAAGTGCACTATCCACGCACAGTACAGAGTGTT
CTTGGTAGCAAATCTATTTTAGTCGCCACTGGCAAAGAACACGATCGACTGCGTAAACTG
GTTTCCAAGGCGTTTAACATCCATGCTCTTTCCGAGTACGTTCCCTACATGCAACAGTTC
ATGACAGAAGCGGTGAAAAGCTGGTGTGACAAGGGACAG---GTGTGTGCCGAATCAGAG
AGCAAGGTATTGATATTCCGTGTAGCTGGCAAACTTCTTTGTAACTTCGATTATGATGAA
GAAGAAAGCAGACACCTGAGTCAAGTTTTTGCAACTATGGTAGATAACATGCTCTCCTTA
CCAATTAACATTCCCGGCAGTCAATTCAACAAGGCTATTCGTGCACGTAATATTATACGC
AGTAGAGTCGAAGCAAGTCTTAAAAAGAAAAAAGAATCA---GAAAATGATCCTTTCACT
GATGCATTGCGGATTGTT------------TCTGAAGGGGGCCAC---TTTAATACGGAA
CAACTAAAAGAATTAGCTCTAGAACTGTTATTTGCTGGGCATTCAACGACATCTTCTACT
GCTGTCATGATGATTCACTACCTCGCACAGCGACCTGACATCGTGAAAAGAGTAAGAAAC
GAACTCGACGAGTTTGACTTGCTGGAC------------GAGGAGGAACCATTGAAGTTT
GAAGACATTTCAAAGTTAAAGTACACTAGTAGTGTGATCAAAGAAGTATTTAGAATCTCA
CCTCCTATAGGGGCTGGTTTTAGGAAAGTCATCAAAACTTTCCAATTGGAGGGGAAGCAA
ATTCCTGCCGGGTGGACGTTGCTGTTCAGTATACGAGAAACTCATGCACTCGCTGACAAT
TTTGCAGAAGTGGAAAAATTCGACCCGGATCGATTCATGCCGGAAAGAAACGAGGAGAAG
CGCTTCAATTTCATTCCATTCGGCGGCGGGTCCCGTGGGTGCGTCGGGAAACAGATGGCA
CAACTTATGCTTAAAATTTTGCTCATCACCCTTTCAAGAAACTGCCGATGGGAACTAGTC
AATCAAGAAACGCCCAGAATTGAATTGATGCCATGTCCACATCCCATAGGCGGTCTTCCC
GTAAGGATTTCACGGCTTGAC
[21] S.k._CYP26b
ATGCAGGTGATATTAGGGTCGGTATTATCACCAGCTCTACCGCTGCTGTTACCATGTGTT
CTACTGATACTGATTTGTAAACTATGGACTGTTTACAACATACGATCCAAAGATCCCAAC
TGCAAGGCACCCTTACCTGAAGGCAGTATGGGGATTCCATTCTTCGGAGAAACACTACAA
CTTGTATTCCAGGGTGCTGAATTCTATCACACGAAATTAAAGAAACATGGAAGAGTGTTT
AAGACACATGTTCTGGGTATGCCTTCCGTTAGAGTCATAGGAGCAGAGAACATTCGTAAA
ATACTGCAAGGAGAGGGCGACATCGTGGTGTCGCATCAACCAGCAACCATCCGTGGTCTT
CTTGGCAACCGTTCTATTGCCACATCCCAGGGGCAGGCGCACACACGCCTTCGAAAACTA
GCAGCTAAAGCATTCCATATTAACAGCATGTCCAAATACATACCGTATATTCAACGGTAC
GCCAGAGAAGCTGTACAAAACTGGAGTGAGCGAGGACAA---GTCGATGGCTGGGACGAG
ATACTTATACTGGTATTCAGAATGTCTGGTAAACTGATATGTGACTTTAATTATGAAGAC
ACAGAACTTCAACATGCCGCTAATATATGCCGTGAAATCGAAGAAAATATGTTTACCTTG
CCCATAAACATTCCCGGCAGTCCTTTCAATAAGGTTATCCGCGCACGTAATATCATGTAT
GCTAAAATTGAAGCTAGTCTGCACAAAAAGAGAAACTCTAACTGTGGTCAAGACTGTGTC
GATGTTCTTCGAATACTTGCACAAGAAAAAGATGAACACGGCAATACAATCGACCTGAAA
CAGTTGAAAGAACTTGCTCTCGAACTCATATTATTGGGTCACGTGAGCCCGTCATCGGCC
ATAGTGATGATGCTGATCCACCTTGCCAAACACCCTGATGTTGTCGAGAGAGTGAGAATG
GAACTTGAGCAACATAACTTATTGGAT------------GAAGAGGCTCCTCTCACATTC
GGGACATTATCAATATTGACATATACATCATGTGTCGTTAAAGAAGTACTCAGAGTATCG
CCTCCTGTTGGGGCCGGGTTTCGGAAGGTACTCAAGACATTTGAGCTTGAGGGTAAACAG
ATTCCTGCTGGATGGATGGTACTATTCAGTATACGGGAGACGCAAGCCAACGCCGAAAAC
TTCACAAAAAGTGTCGAATTCGACCCAGATCGATTTATGCCCGGTAGAGAAGAAAACAAG
CGTTTTAACTATGTGCCATTTGGTGCTGGGCCACGCAGTTGTGTTGGCAAGCAAATGGGA
CTGGTTATGATGAAAATACTTCTAATAGAATTGACGAGACGCTGTCGGTGGGAATTAGTA
AAACCCGAAAAATTGAAAATCAAATTTATGCCGTCTCCACACCCGGTCAATGGCCTTCCA
CTGCGGTTCAACAAAATAGAC
[22] S.p._CYP26
---------------ATGGCGTTTATGTTCTCGGTATGGACCTTCGCTGTTCCTGTGTGT
CTCTTGTACTTGATCAAGAAGCTTTGGTACTGGTATAACATCAGCAAGAGCGACCCAAAC
TGCTCGGCCCCTCTCCCCGGCGGCTCCATGGGTTGGCCTATCATCGGAGAGACATTTCAC
GTGCTTTTCCAGGGGCCATCTTTCTACGAGAAGAACTTTGCCAAATTTGGACGAGTCTTC
AAAACGCACCTTTTCCTCAACCCGACTGTTCGAGTGCATGGACCTGACAATATCGCCAAA
ATCCTTCAAGGGGAGAATGATATTGTGACTTCCACATGGCCTTCTTCGACCCGTCTTATC
CTGGGTGAGGATACCCTAGCCATGGCACAAGCAGAGGAACATGCATTTATGAAGAAAAGG
GTGTTTGCAGCTTTCTCCCATTCGGCTCTCAGCGGTTACGTCTCCATGATTCAGAAACCA
GTCAGGATGGCCATTGAGAAGTGGTGTCAGTCTGATGAG---GTGCTAGCCGCTAATGTC
TTGAGGCATCTTTCATTCCGTGTCGCTGCCGATGTGCTCTGTGGCTTCCACTACACCGAT
GAAGACGTGACGGAGCTGTGTCAGAAGTTTGACGATATCATGAAAGGAATCATGACCATC
CCCTACGATGTGCCCTTCTCCCGATTTAGAAGGGCACTGCAGGCACGTGATTTCATCAAG
CAGAAGATCGACGAGAACGTGACGAGGAAGGCTAATCTG---GATCCAGAGGACACTCAA
GATGCCATGCGAATCCTGATCGATCTAGCGAATAAATCAGATGACAGTGAGGGCCTGGAA
GCTATTAAGAATCAGACAATTGAATTCCTGACGAGCGGCATGCTTTCCCTGAGTTCTGCA
GCGAGCACCATGCTGTACCACCTGGCTAAGAAGCCATCGGTCCTGGCCAAGGTCCGAGAG
GAGCTCAACGACTACGGCCTGCTGACC------------GACTACAGTCCGCTGACCCTC
AACAAGATCAACCAATGTCGCTATGTCATGCAGGTTATCAAGGAGAGCTTGAGGATGGTC
CCGCCCATCGGCGCCACCTTCAGGACAGCACTCAAGACCTTCGAGTTAGATGGCAAGCAG
ATTCCCAAGGGTTGGACAGTATTCTGGAGTATCCGAGAGACCATCCACTTATCAGATTCC
TTCACTGACACCAAAAACTTTGACCCCGACCGATTCTCACCTCAACGCCAAGAGGACAAA
CGCTTCTCCATGCCAGTCTTTGGCCATGGCACCCACAGCTGTATCGGACAGAACTTTGCA
CTTCTCACGTTGCGCATCCTGCTTATCGAGTTGGCACGTACCTGTGACTTTGAAACGCCC
AACGTGGACAAGATCAAATTCTCGTGGATACCATCGCCAAAACCAAAATGCGGGATGCCG
ACGCGGTTCACACGAAAAATC
[23] H.s._CYP26A1
---ATGGGGCTCCCGGCGCTGCTGGCCAGTGCGCTCTGCACCTTCGTGCTGCCGCTGCTG
CTCTTCCTGGCTGCGATCAAGCTCTGGGACCTGTACTGCGTGAGCGGCCGCGACCGCAGT
TGTGCCCTCCCATTGCCCCCCGGGACTATGGGCTTCCCCTTCTTTGGGGAAACCTTGCAG
ATGGTACTGCAGCGGAGGAAGTTCCTGCAGATGAAGCGCAGGAAATACGGCTTCATCTAC
AAGACGCATCTGTTCGGGCGGCCCACCGTACGGGTGATGGGCGCGGACAATGTGCGGCGC
ATCTTGCTCGGAGAGCACCGGCTGGTGTCGGTCCACTGGCCAGCGTCGGTGCGCACCATT
CTGGGATCTGGCTGCCTCTCTAACCTGCACGACTCCTCGCACAAGCAGCGCAAGAAGGTG
ATTATGCGGGCCTTCAGCCGCGAGGCACTCGAATGCTACGTGCCGGTGATCACCGAGGAA
GTGGGCAGCAGCCTGGAGCAGTGGCTGAGCTGCGGCGAGCGCCTCCTGGTCTACCCCGAG
GTGAAGCGCCTCATGTTCCGAATCGCCATGCGCATCCTACTGGGCTGCGAACCCCAACTG
GACTCCGAGCAGCAGCTTGTGGAGGCCTTCGAGGAAATGACCCGCAATCTCTTCTCGCTG
CCCATCGACGTGCCCTTCAGCGGGCTGTACCGGGGCATGAAGGCGCGGAACCTCATTCAC
GCGCGCATCGAGCAGAACATTCGCGCCAAGATCTGCGGGCTGGAGGCGGGCGGCTGCAAA
GACGCGCTGCAGCTGTTGATCGAGCACTCGTGGGAGAGGGGAGAGCGGCTGGACATGCAG
GCACTAAAGCAATCTTCAACCGAACTCCTCTTTGGAGGACACGAAACCACGGCCAGTGCA
GCCACATCTCTGATCACTTACCTGGGGCTCTACCCACATGTTCTCCAGAAAGTGCGAGAA
GAGCTGAAGAGTAAGGGTTTACTTTGCAAGAGCAATCAAGACAACAAG---TTGGACATG
GAAATTTTGGAACAACTTAAATACATCGGGTGTGTTATTAAGGAGACCCTTCGACTGAAT
CCCCCAGTTCCAGGAGGGTTTCGGGTTGCTCTGAAGACTTTTGAATTAAATGGATACCAG
ATTCCCAAGGGCTGGAATGTTATCTACAGTATCTGTGATACTCATGATGTGGCAGAGATC
TTCACCAACAAGGAAGAATTTAATCCTGACCGATTCATGCTGCCTCACCCAGAGGAT---
AGGTTCAGCTTCATTCCATTTGGAGGAGGCCTTAGGAGCTGTGTAGGCAAAGAATTTGCA
AAAATTCTTCTCAAAATATTTACAGTGGAGCTGGCCAGGCATTGTGACTGGCAGCTTCTA
AATGGACCT---CCTACAATGAAAACCAGTCCCACCGTGTATCCTGTGGACAATCTCCCT
GCAAGATTCACCCATTTCCAT
[24] M.m._CYP26A1
---ATGGGGCTCCCGGCGCTGCTGGCCAGTGCGCTCTGCACCTTCGTGCTGCCGCTGCTG
CTCTTCCTGGCGGCGCTCAAGCTCTGGGACCTGTACTGTGTGAGCAGCCGCGATCGCAGC
TGCGCCCTCCCCTTGCCCCCCGGTACCATGGGCTTCCCATTCTTTGGGGAAACATTGCAG
ATGGTGCTTCAGCGGAGGAAGTTTCTGCAGATGAAGCGCAGGAAATACGGCTTCATCTAC
AAGACGCATCTGTTTGGGCGGCCCACGGTGCGGGTGATGGGCGCGGATAATGTGCGGCGC
ATCTTGCTGGGAGAGCACCGGTTGGTGTCGGTGCACTGGCCCGCGTCGGTGCGCACCATC
CTGGGCGCTGGCTGCCTCTCCAACCTGCACGATTCCTCGCACAAGCAGCGAAAGAAGGTG
ATTATGCAGGCCTTCAGCCGCGAGGCACTCCAGTGCTACGTGCCCGTGATCGCTGAGGAA
GTCAGCAGTTGTCTGGAGCAGTGGCTAAGCTGCGGCGAGCGCCTCCTGGTCTACCCCGAG
GTGAAGCGCCTCATGTTCCGCATCGCCATGCGCATCCTGCTGGGCTGCGAGCCGGGTCCA
GAGGACGAGCAGCAGCTCGTGGAGGCTTTCGAGGAGATGACCCGCAATCTCTTCTCTCTT
CCCATTGACGTGCCCTTTAGCGGCCTGTACCGGGGCGTGAAGGCGCGGAACCTTATACAC
GCGCGCATCGAGGAGAACATTCGCGCCAAGATCCGCCGGCTTGAGCCGGATGGTTGCAAG
GACGCGCTGCAGCTCCTGATTGAGCACTCGTGGGAGAGGGGAGAGAGGCTGGATATGCAG
GCACTAAAACAATCGTCAACAGAGCTCCTCTTTGGTGGTCATGAAACTACAGCCAGTGCT
GCGACGTCACTGATCACTTACCTAGGACTCTACCCACATGTCCTCCAGAAAGTTCGAGAA
GAGATAAAGAGCAAGGGCTTACTTTGCAAGAGCAATCAAGACAACAAG---TTAGACATG
GAAACTTTGGAACAGCTTAAATACACTGGGTGTGTCATTAAGGAGACCCTGCGATTGAAT
CCTCCGGTTCCAGGAGGGTTTCGGGTTGCTCTGAAGACTTTTGAGCTGAATGGATACCAG
ATCCCCAAGGGCTGGAATGTTATTTACAGTATCTGTGACACCCACGATGTGGCAGATATC
TTCACTAACAAGGAGGAATTTAATCCCGACCGCTTTATAGTGCCTCATCCAGAGGAT---
CGGTTCAGCTTCATTCCATTTGGAGGAGGCCTTCGGAGCTGTGTAGGCAAAGAGTTTGCA
AAAATTCTTCTTAAGATATTTACAGTGGAGCTGGCTAGGCACTGTGATTGGCAGCTTCTA
AATGGACCT---CCTACAATGAAGACAAGCCCCACTGTGTACCCTGTGGACAATCTCCCT
GCAAGATTTACCCACTTCCAG
[25] M.d._CYP26A1
---ATGGGTTTCTCCGCCCTGCTGGCGAGCGCTTTATGCACCTTCGTGCTACCGCTGCTG
CTCTTTTTGGCTGCCGTCAAGCTCTGGGACCTGTACTGTTTGAGCACTCGGGACCACAGC
TGCAGTCTCCCGTTGCCCCCGGGGACTATGGGGTTGCCCTTCTTCGGAGAAACGCTGCAG
ATGGTATTGCAGCGGAGGAAGTTCTTGCAGATGAAGCGCAGAAAGTACGGCTTTATCTAT
AAGACTCATCTTTTCGGGCGGCCCACCGTGCGGGTCATGGGCGCGGACAACGTGCGGCAG
ATACTCCTGGGGGAGCACCGTCTGGTGTCTGTGCACTGGCCGGCCTCTGTCCGGACCATC
CTGGGCTCCGGCTGCCTCTCCAACCTCCATGATTCTTTGCACAAGAAGCGCAAAAAGTTG
ATCATGCAGGCTTTCAACCGGGAGGCGTTGCAATGCTATGTGCCAGTAATAGCTGAAGAG
ATAAAAAATGCTTTGGAAAGGTGGCTCCAATGCGGCGACAGCCTCTTGGTCTACCCCGAG
GTCAAGCGCCTCATGTTCCGAATCGCCATGCGCATCTTGCTGGGCTGCGAGTCGGGCAGC
GACAGCGAGAGGGAACTAGTGGAAGCTTTTGAGGAGATGACCCGTAACTTGTTCTCCCTG
CCCATCGATGTGCCCTTCAGCGGACTTTACCGAGGCATGAAGGCGAGGAACCTCATCCAT
GCACGCATCGAAAAGAACATTTGTGCCAAGCTAGGGGGACAAGAGGCCGGGCGTGTCAAA
GACGTGTTACAGCTGCTCATCGAGCACACGCAGGAGAATGGCGAGAGGCTAGATATGCAG
GAGCTGAAGCAATCTGCAACCGAACTTCTCTTCGGAGGGCATGAGACTACAGCGAGTGCT
GCCACATCTCTGATCACGTATCTAGGACTTCATCACCATGTGCTCCAGAAAGTGAGAGAA
GAACTAAAGACTAAGGGTTTACTTTGCAAAAGCAGCCATGATGAAAAA---TTGGACATA
GACATTTTGGAACAACTTAAGTACATAGGATGTGTTATTAAGGAAACTCTCAGGCTGAAT
CCTCCTGTTCCAGGGGGCTTTCGTATTGCCCTCAAGACTTTTGAGTTAAATGGATACCAG
ATTCCCAAAGGATGGAATGTTATCTACAGTATCTGTGATACTCATGACGTTGCAGACATT
TTTACCAACAAGGAAGAATTTAACCCTGATCGGTTTCTGTTGCCTTATCCAGAGGAT---
AGATTCAGTTTCATTCCATTTGGAGGGGGCCTCAGGAGCTGTGTAGGCAAAGAGTTTGCA
AAAATTCTTCTCAAAATATTTACAGTGGAGTTGGCCAGGCATTGTGATTGGCAACTTCTA
AATGGACCT---CCTACCATGAAAACTAGTCCCACCGTGTACCCAGTGGACAATCTCCCT
ACAAAATTTATGCATTTCAAG
[26] G.g._CYP26A1
---ATGGGCTTCTCCGCTCTGGTCGCCAGCGCCCTGTGCACCTTCCTGCTGCCCCTGCTG
CTCTTCCTGGCCGCCGTCCGGCTCTGGGACCTGTACTGCGCCAGCGGCCGCGACCCCAGC
TGTCCGCTGCCGTTGCCCCCGGGCACCATGGGGCTGCCCTTCTTCGGGGAGACGCTGCAG
ATGGTGCTGCAGCGGCGGAAATTCCTGCAGATGAAGCGCAGGAAATACGGCTTCATCTAC
AAGACTCACCTCTTTGGGCGGCCCACTGTGCGGGTGATGGGCGCTGAGAATGTGCGGCAC
ATCCTGCTGGGCGAGCACCGCCTGGTCTCCGTGCAGTGGCCCGCCTCGGTGCGCACCATC
TTGGGCTCGGGCTGCCTCTCCAACCTTCACAACGGGCAGCACAAACACCGCAAAAAGGTG
ATCATGCAGGCCTTCTCCCGGGATGCCCTGCAGCACTACGTGCCTGTCATCCAAGAGGAG
GTGAGTGCCTGCCTGGCACAGTGGCTGGGTGCCGGGCCCTGCCTGCTGGTGTATCCCGAG
GTGAAGCGCCTCATGTTCCGCATCGCCATGCGCATCCTGCTGGGCTTCCAGCCCCGCCAG
GATGGTGAGCAGCAGCTGGTGGAGGCCTTCGAGGAGATGATCCGCAACCTCTTCTCCCTC
CCCATCGATGTGCCTTTCAGTGGGCTCTACCGGGGCCTGAGGGCGCGCAACATCATCCAT
GCCAAGATTGAGGAGAACATCCGTGCCAAGATGGCCCGCAAGGAGCCCGAGGGCTACAAG
GATGCACTGCAGCTGTTGATGGAGCACACACAGGGTAATGGAGAGCAGCTCAACATGCAG
GAGCTGAAGGAGTCTGCCACAGAGCTGCTCTTTGGAGGTCACGAAACCACGGCCAGTGCT
GCTACATCACTGATTGCCTTCCTAGGGCTCCACCATGATGTTCTGCAGAAAGTGAGGAAG
GAGCTGCAATTAAAGGGGTTACTGTCTGGTCCCAACCAAGAAAAACAA---TTGAACATG
GAGTTCTTGGAGCAGCTGAAGTACACAGGCTGTGTTATCAAGGAAACCCTCAGGCTGAGC
CCTCCTGTTCCTGGAGGATTCCGAATTGCACTCAAGACCCTTGAGCTGAATGGTTACCAG
ATCCCCAAAGGCTGGAATGTTATTTACAGTATCTGCGATACCCACGATGTGGCCGATCTC
TTTACCGACAAGGACGAGTTCAACCCGGACCGCTTCATGTCTCCGTCTCCGGAGGAC---
AGGTTCAGTTTCATTCCTTTCGGTGGGGGCTTGAGGAGCTGCGTAGGCAAAGAGTTTGCA
AAAGTCCTTCTAAAAATATTTACGGTGGAGCTGGCGCGGAGCTGTGACTGGCAGCTGCTA
AATGGACCT---CCTACAATGAAAACGGGCCCCATAGTGTACCCTGTGGACAATCTGCCT
GCCAAATTCATAGGTTTCAGC
[27] X.t._CYP26A1
---ATGGATCTATACACTCTGCTCACCAGCGCCCTGTGCACCCTGGCACTGCCAGTACTA
CTCCTGCTCACAGCTGCCAAGCTATGGGAAGTGTACTGCCTAAGCCGCAAGGATGCCAGC
TGCAGAAACCCTTTGCCCCCTGGCACTATGGGGCTGCCCTTCTTTGGAGAGACTCTGCAA
ATGGTGCTGCAGAGGCGCAAGTTCCTCCAAGTTAAGCGAAGGAAGTACGGTCGCATCTAC
AAGACGCATCTATTCGGCAGCCCCACGGTGCGCGTTACGGGCGCAGAGAACGTTCGCCAG
ATCCTACTGGGGGAGCACAAGCTGGTGTCCGTTCACTGGCCGGCATCTGTCCGCACTATC
CTGGGGGCCGGCTGTCTGTCCAACCTGCACGACTCCGAGCACAAGTACACCAAGAAGGTG
ATCATGCAAGCCTTCTCCCGGGAAGCCCTCGCCAATTACGTCCCGCTGATGGAAGAAGAA
CTCAGACGCTCCGTCAACCTGTGGCTGCAAAGCGACTCCTGTGTATTGGTGTATCCCGCC
ATCAAGCGACTGATGTTCCGCATCGCAATGAGGCTGCTGCTCGGCTGCGATCCCCAGCGC
GAACAGGAGGAGACGCTGCTAGAAGCCTTCGAGGAAATGACCCGAAATCTCTTCTCTTTG
CCTATTGATGTGCCATTTAGCGGCCTCTACCGGGGTCTGCGGGCCAGAAACATAATTCAT
GCCCAAATTGAAGAAAATATCAAGGAAAAGCTGCAAAGG---GAACCAGACCAGTGCAGG
GATGCCCTGCAGCTGCTGATTGACCACAGCCGCCGGACTGGTGAACCTGTCAACCTGCAG
GCTCTGAAAGAATCGGCAACGGAACTCTTGTTTGGAGGCCACGGAACCACAGCCAGTGCT
GCCACGTCCCTCACCACCTTTCTTGCACTTCACAAAGACGTTCTGGAAAAGGTCCGCAAG
GAGCTTGAATCACAGGGTCTCTTGTCTAATAAACCCGAGGAGAAGAAGGAGCTGAGCATT
GAAGTACTCCAACAGTTAAAGTACACTAGCTGCGTCATTAAGGAGACCCTGCGGCTCAGC
CCACCAGTGGCGGGTGGATTTCGTGTGGCCCTCAAGACCTTTGTATTAAATGGCTATCAG
ATTCCCAAGGGTTGGAATGTTATATACAGCATTGCTGACACTCACGGCGAGGCGGAGCTG
TTTCCCGACAAGGACGAATTTAACCCGGACCGATTTCTCACACCGCTTCCCGGAGAC---
AGGTTCGGTTTCATCCCGTTCGGAGGTGGCGTGAGGTGCTGTGTCGGCAAAGAGTTTGCT
AAAATCCTCCTCAAGGTCTTCATTGTGGAATTGTGCCGGAATTGTGACTGGGAGCTCCTG
AATGGATCC---CCAGCCATGAAAACCTCCCCAATTATCTGTCCCGTGGACAACCTACCC
GCTAAATTCAAGCCCTTTGCC
[28] L.c._CYP26A1
---ATGGTTTTGCACTCATTATTTGCAACAGTCCTCTGTACATTTGTGCTCCCTTTGTCG
CTGTTTCTTGCTGCGGTAAAGTTATGGGAGATTTACTGCGTGAGTGGAAGGGATCCGAGC
TGTGATCGTCCTCTTCCACCAGGAACCATGGGATTCCCCTTCCTTGGGGAAACTCTCCAA
ATGATCCTTCAGAGACGAAAATTTCTGCAGATGAAGCGAAAAAAATACGGTTACATTTAC
AAGACCCATCTGTTCGGTCGACCTACTGTCCGCGTGATGGGCGCCGAGAATGTCCGGCAA
ATTTTGTTGGGGGAACACCGGCTTGTCTCGGTCCAGTGGCCAGCTTCAGTCAGGACCATC
CTGGGCTCCGGCTGCCTCTCCAATCTGCACGACTCCCAGCACAAACATCGGAAAAAAGTG
ATCATGAAGGCTTTCTCCAGGCAAGCCCTTGAGAATTACATCCCGGTAATCGTGGAGGAG
GTAAGGTCCGCCGTCTGCCAGTGGCTAAGCAGCGGCTCCTGTGTGCTGGTCTATCCCGAG
GTGAAGCGCCTGATGTTCCGCATTGCTATGAGAATCCTCCTGGGCTTTGAACCTCAGCAA
GAGAATGAACTTCAGCTAGTGGAGGCGTTTGAAGAAATGATCAGAAACCTCTTTTCTCTT
CCAATTGATGTACCTTTCAGTGGGTTATATAGGGGTTTAAAAGCACGAAACGTAATCCAT
GAGAAAATCGAAGAAAATATAAAAGCAAAGCTTACCAAACCTAATACCGAACAACACAAA
GATGTTCTGCAACTCCTGATAGAACAGTACGAGAAAAACGGAGAACAGCTAAACATGCAG
GAGCTAAAAGAATCTGCAACTGAACTCCTTTTTGGTGGACATGAAACTACAGCTAGTGCA
GCAACCTCCTTAATTACCTTCTTAGGCTTGCATCATGAGGTGCTTGAAAAAGTGAGGAAA
GAACTTAAAACCAAGGAATTGCTGTGTGAACACCATAAAGACAATAAGTACCTAGACATG
GAAGTGCTAGAACAGCTCAAATACACAGGAAGCATCATTAAAGAAACTTTAAGGCTCAGT
CCTCCTATCCCTGGGGGATTTCGTGTGGCCCTAAAGACATTTGAATTAAGTGGATATCAG
ATTCCTAAAGGTTGGAATGTAATTTACAGCATCTGTGACACACATGATGTAGCAGACATT
TTCTCTAACAAGCAAGAATTTAACCCTGATCGATTTATGTCCAGTTATCCAGAGGAT---
AGGTTTAGCTTTATCCCCTTTGGAGGAGGCTCAAGGAGTTGTGTGGGTAAAGAGTTTGCA
AAAATCCTCCTCAAAATATTTACAGTGGAGCTGGCAAGCAGCTGTGACTGGCAGCTCCTG
AATGGACCT---CCTACCATGAAAACTGGCCCTACTGTATACCCAGTCGATAATCTTCCC
ACCAAATTCACACACTTTAAT
[29] T.r._CYP26A1
---ATGGCTGTGAGCGCGCTGCTGGCTACTTTCCTGTGCACCATTGTGTTACCACTCTTG
CTTTTTCTGGTGACTGTTAAACTGTGGGAGGTTTACGTGATCCGAGAAAGAGACTCTGCT
TGTCCCAGTCCGCTGCCCCCTGGAACCATGGGCTTGCCTTTTATTGGGGAAACGCTGCAG
CTCATCCTGCAGAGAAGGAAGTTTTTGCGAATGAAGCGCCAGAAATATGGCTACATCTAC
CGCACGCACCTCTTTGGAAACCCCACGGTCCGCGTTACCGGAGCCAATAATGTCAGACAC
ATTCTGCTCGGCGAGCATCGGCTCGTAGCAGTACAGTGGCCCGCCTCTGTGCGCACGATA
CTGGGCTCTGATACGCTGTCCAACGTTCATGGAGCCCAACACAAAACGAAAAAAAAGGCC
ATCATGCAGGCTTTCTCCAGAGAGGCTCTGGAATTCTACATACCTGCTATGCAGCATGAG
GTGCAGGCAGCAGTCCAGGAATGGCTTGCCAAGGACTCCTGTGTGCTGGTCTATCCGGAG
ATGAAGCGGCTGATGTTCCGCATTGCAATGCAGATCCTTCTGGGTTTTCAGCTGGAGCAA
ACTGATGAGCAGAAGCTTGTTGAAGCTTTTGAGGAGATGATAAAAAACTTATTCTCTCTT
CCCATTGACATGCCTTTCAGCGGATTGTACAGGGGTCTGAAGGCAAGGAACTTCATCCAT
GCTAAGATAGAAGAAAACATCAAGAGGAAATTACGAGAATCAAACAGTGACAAATGTAGA
GATGCTCTGCAGCAGCTCATTGACAGCAGTAAAAAAAGTGGACAGGTGTTGAGCATGCAG
GTCCTTAAAGAGTCTGCTACAGAGCTACTGTTTGGTGGCCATGAAACCACAGCCAGCACA
GCAACATCTCTGATCATGTTTTTGGGCCTTAACCCCGAGGTGTTGGACAAACTGAGACAT
GAACTGAGTGACAAGGTAATGCAT---AAAGGTTTCTGTGAAGTCTTTATTTTGAATCTT
GAGACTTTAGAGCAGCTAAAATATACCAGCTGTGTCATTAAAGAGACTCTAAGGATGAAT
CCTCCTGTTCCGGGAGGCTTTAGAGTAGCCCTGAAGACATTTGAACTTGGGGGTTATCAA
ATTCCCAAAGGCTGGAATGTCATCTACAGTATCTGTGACACCCATGACGTGGCAGAGATC
TTCCCCAACAAGGAAGACTTCCAACCAGAGCGTTTCATGATGAAAAACTGTGGAGAC---
AGGTTTCAGTATATTCCATTTGGAGGGGGCTCCAGGATGTGTGTTGGGAAGGAGTTTGCC
AAAGTTCTTCTGAAGATCTTTCTGGTAGAAGTGGTTACAAAGTGCCACTGGAGTCTTTTG
AATGGACCA---CCCACAATGAAAACAGGACCTACAGTTTATCCTGTGGACAATCTACCA
ACCAAATTTAACACCTATGTG
[30] D.r._CYP26A1
---ATGGGGCTGTACACCCTTATGGTCACCTTTCTCTGCACCATCGTGCTACCCGTTTTA
CTCTTTCTCGCCGCGGTGAAGTTGTGGGAGATGTTAATGATCCGACGAGTCGATCCGAAC
TGCAGAAGTCCTCTACCGCCAGGTACCATGGGCTTGCCGTTCATTGGAGAAACGCTCCAG
CTGATCCTCCAGAGAAGGAAGTTTCTGCGCATGAAACGGCAGAAATACGGGTGCATCTAC
AAGACGCACCTCTTCGGGAACCCGACTGTCAGGGTGATGGGAGCTGATAATGTGAGGCAG
ATTCTGCTGGGCGAACACAAGCTGGTGTCTGTTCAGTGGCCAGCATCAGTGAGAACCATC
CTGGGCTCTGACACCCTCTCCAATGTCCATGGAGTTCAACACAAAAACAAGAAAAAGGCC
ATTATGAGGGCGTTCTCTCGAGATGCTCTGGAGCACTACATTCCCGTGATCCAGCAGGAG
GTGAAGAGCGCCATACAGGAATGGCTGCAAAAAGACTCCTGCGTGCTGGTTTATCCAGAA
ATGAAGAAACTCATGTTTCGGATAGCTATGAGAATCCTGCTTGGTTTTGAACCAGAGCAA
ACGGACGAGCAAGAACTGGTGGAAGCTTTTGAGGAAATGATCAAAAACTTGTTCTCCTTG
CCAATCGACGTTCCTTTCAGTGGTCTGTACAGGGGTTTGAGGGCACGCAATTTCATTCAC
TCTAAAATTGAGGAAAACATCAGGAAGAAAATTCAAGATGACAACGAGCAGAAATACAAA
GACGCTCTTCAGCTGTTGATCGAGAACAGCAGAAGAAGTGACGAACCTTTTAGTTTGCAG
GCGATGAAAGAAGCAGCTACAGAGCTTCTATTTGGAGGTCATGAAACCACCGCCAGTACT
GCAACCTCACTAGTCATGTTTCTGGGTCTGAACACAGAAGTGGTGCAGAAGGTCAGAGAG
GAGGTTCAGGAGAAGGGCATGTATACA------------CCGGGAAAAGGCTTGAGCATG
GAGCTGTTGGACCAGCTGAAGTACACTGGATGTGTGATTAAAGAAACTCTCAGAATCAAC
CCTCCTGTTCCTGGAGGATTCAGAGTCGCACTCAAAACCTTTGAATTGAATGGTTACCAA
ATTCCTAAAGGATGGAACGTCATTTACAGCATCTGTGACACGCACGATGTGGCCGACGTC
TTTCCAAACAAAGACGAGTTCCAGCCGGAGAGATTCATGAGCAAAGGTCTGGAGGAC---
AGGTTTAACTACATCCCCTTCGGAGGAGGATCCAGGATGTGTGTGGGCAAAGAGTTCGCC
AAAGTGTTACTCAAGATCTTTTTAGTTGAGTTAACGCAGCATTGCAATTGGATTCTCTCA
AACGGACCC---CCGACAATGAAAACAGGCCCGACTGTTTACCCAGTGGACAATCTCCCT
ACCAAATTCACTAGTTATGTC
[31] G.a._CYP26A1
---ATGGCCCTCAGCACGCTGCTGGCCACCTTCCTGTGCACCATCGTGCTCCCCGTCCTC
CTGTTCCTCGTGGCGCTCAAGCTGTGGGAGGTTTACATGATCCGAGGCAGAGATCCCAGC
TGCCCGAAGCCGCTGCCCCCCGGATCCATGGGCTTACCGTTCATTGGAGAGACGCTGCAG
CTCATCCTGCAGAGGAGAAAGTTTTTGCGCATGAAGCGGCAGAAGTACGGTTACATCTAC
CGCACGCACCTCTTCGGCAGCCCCACGGTGCGCGTCACCGGAGCGGACAACGTCCGCCAG
ATCCTGCTGGGGGAGAACCGGCTCGTGTCGGTGCAGTGGCCCGCGTCCGTGCGCACCATC
CTGGGCTCGGACACCCTGTCCAACGTGCACGGTGCCCAACACAAGACCAAGAAAAAGGCC
ATCATGCGGGCTTTCTCCACAGAGGCTCTGGAACTCTACATCCCTGTCATCCAGGAGGAA
GTGCGAGCCGCGGTGAAGGAGTGGGTGGCCAAGGACTCCTGTGTTCTGGTTTACCCGGAG
ATGAAGCGGCTGATGTTTCGCATCGCCATGAGGATCCTGCTTGGCTTCAAGCCGGAGCAG
ACCGACGAGCAGCAGCTGGTGGAGGCGTTTGAGGAAATGATCAAGAATCTGTTCTCTCTG
CCCATTGACGTGCCCTTCAGCGGACTGTACAGGGGTCTGAAGGCGAGGAACTTCATCCAC
TCCAAGATAGAGGAGAACATTAAGAAGAAAGTGCAGGAGTCGGACAAGGAGCAACATGGA
GACGCTCTGCAGCAGCTCATAGACAGCAGCAGGAAGAACGGGGAACCGTTCAGCATGCAG
GCCATTAAGGAGTCTGCCACAGAGCTGTTGTTTGGCGGCCATGAGACCACAGCCAGCACG
GCCACCTCTCTGGTTATGTTCCTGGGCCTGAACCCTGAAGTTGTGGATAGACTGAGGCAG
GAACTGATGGACAGGGGGATG------------------GAACTACACAGTCTCAATATT
GAGGCCTTGCAGCAGTTGAAGTACACAGGTTGTGTCATTAAAGAGACTTTGAGGATCAAC
CCCCCAGTTCCTGGAGGCTTCAGAGTGGCCCTGAAGACCTTTGAGCTCAATGGCTACCAA
ATCCCCAAAGGCTGGAACGTCATCTACAGCATCTGTGACACCCATGATGTCGCAGAGATC
TTCCCCAACAAGGAGGACTTCCAGCCGGAGCGCTTCATGACCAAACCTTCGTCCGAC---
AGGTTCCAGTACATCCCGTTCGGAGGGGGCTCCAGAATGTGTGTCGGGAAAGAGTTTGCA
AAGGTCCTGCTGAAGATCTTCCTGGTGGAGGTGGTCACAAAGTGTCACTGGACTCTGCTA
AATGGGCCA---CCCGCCATGAAGACGGGACCTACAGTCTATCCTGTTGACAATCTGCCA
ACCAAGTTCACCAGCTATATT
[32] O.l._CYP26A1
---ATGGCCCTCAGCGCGCTGCTCGCCACGCTCCTCTGCACCGTCGTGCTGCCGCTCCTG
CTCTTCCTGGTGGCCGTGAAGCTGTGGGAGGTTTACCTGGCGCGAGGCGCGGACCCGAGC
TGCGCCAGCCCGCTGCCCCCCGGCTCCATGGGGCTGCCCTTCATCGGAGAGACGCTGCAG
CTCCTCCTGCAGAGGAGGAAGTTTCTGCGCATGAAGAGGCAGAAGTACGGCTACATCTAC
CGCACGCACCTCTTCGGGAGCCCCACGGTGCGCGTCACCGGCGCTGATAACGTCAGGCAG
ATCCTGCTGGGGGAGCACAGGCTCGTGTCTGCGCAGTGGCCCGCCTCTGTGCGCACCATC
CTGGGCTCGGACACGCTCTCCAACATGCACGGATCCCAGCACAGGACGAAGAAAAAGGCC
ATCATGCGGGCCTTCTCCAGGGAGGCTCTGGAGCTCTACATCCCCGTCATCCAGGAGGAA
GTTCAGGCGGCGGTGAAGTCGTGGCTGGCCCGGGACTCGTGCGTGCTGGTGTACCCAGAG
ATGAAGCGGCTGATGTTCCGCATCGCCATGAGGATCCTCCTGGGGTTTGAGCCGGAGCAG
ACGGACGAGCAGCAGCTGGTGGAAGCATTTGAAGAAATGATCAAGAACCTGTTCTCTCTC
CCCATTGATGTGCCCTTCAGTGGACTGTACCGAGGTCTGCGAGCCAGGAACTTCATCCAC
TCCAAGATTGAAGAGAACATAAAGAATAAGGTGCAGGAGTCTGAAAAAGGTAAGCACAGA
GACGCGCTGCAGCAGCTCATCGACAGCAGCAAGAAGAGCGGCGAGCCCTTCAGGATGCAG
GGAATCAAGGAGTCTGCCACAGAGCTCCTGTTCGGAGGCCATGAAACCACGGCCAGCACA
GCCACCTCACTGGTCATGTTCCTCGGCCTGAACCCCGGAGCAGTGGATCGACTCAGGCAG
GAGCTGAGGGACAAGGGCATG------------------GACCTCCAGAATCTAAACATG
GAGTCGTTGGAGCGGTTGAAGTACGCGGGCTGTGCCATCAAAGAAACGCTGAGGATCAAC
CCCCCCGTGCCTGGAGGCTTCAGAGTCGCTCTGAGGACCTTTCAGCTCAATGGCTTCCAG
ATTCCCAAAGGCTGGAACGTCATCTACAGCATCTGCGACACCCACGACGTGGCCGACATT
TTCCCAAACAAGGAGGACTTCCGGCCGGAGCGCTTCATGGACAAATCCTTCGTAGAC---
CGCTTTCAGTACATCCCCTTCGGGGGGGGCTCCAGGATGTGTGTGGGAAAAGAATTTGCC
AAAGTTCTGCTGAAGATTGTCCTGGTTGAACTGGTGTCCAGATGTCACTGGACTCTATTG
AATGGTCCC---CCCACCATGAAAACGGGACCCACTGTGTATCCTGTGGACAACCTTCCT
ACCAAGTTCACCAGCTATCTG
[33] L.o._CYP26A1
---ATGGTTTTGTATACATTATTCGCAACGGTTCTCTGCACTCTTGTGCTCCCCGTGTTG
CTGTTTTTAGCCGCCGTAAAGCTCTGGGAAATTTACATTGTAAGCGGACGGGATCCCAGT
TGTCGGAGCCCCCTTCCTCCAGGTACCATGGGTTTGCCGTTCCTTGGCGAGACTCTCCAC
ATGGTCCTTCAGAGAAGGAAATTCCTGCAGATGAAACGCCAGAAGTATGGATTTATCTAC
AAGACCCATCTCTTCGGCAGCCCTACGGTGCGGGTAATGGGCGCTGAAAACGTGAGGCAG
ATTTTGCTGGGTGAACATAAACTTGTCGCCGTTCAGTGGCCAGCGTCAGTGAGAACCATC
CTTGGTTCAGACACCCTCTCCAATCTACACGGCGCGCAGCACAAGAGCAAGAAAAAGGCG
GTCATGAAAGCTTTTTCCAGGGACGCCCTGGAGCATTACATCCCAGTAATTGAAGAAGAG
GTGAGGTGCGCTGTGACGACCTGGCTCCAAAGCGACTCCTGCGTGCTGGTCTACCCCGAA
ATGAAGCGGCTCATGTTCCGCATCGCGATGAGGCTCCTGCTTGGCTTTGAGCCTGAACAA
TCCGACGAACAGGAGCTGGTGGAAGCATTCGAGGAGATGATAAAGAATCTATTCTCCCTC
CCGATCGATGTGCCCTTCAGCGGCTTGTACCGGGGTCTAAAGGCTCGCAATTTTATCCAT
TCCAAAATTGAAGAAAATATAAAGAACAAGATCTCAAAGCCTGCCGACGAGCACCACAAA
GACGCCTTGCAGCTGTTGATAGAAAACTGCAGGAAAAACGGAGAGCCGCTCAATATGCAG
GAGATTAAAGAATCCGCAACCGAATTGTTATTTGGAGGTCATGAGACCACCGCCAGTACA
GCAACATCGCTAGTGACGTTCCTCGGTTTGCATCAGGATGTAGTGCAGCGCATGAGACAG
GAGCTCTACGCGAAGGGATTGCTG---GGAGCCAATTCTCAAGACAAATCGCTGAACATC
GAGACTCTGGAACAACTGAAATACATCGGATGCGTCATCAAAGAAACACTGCGGATAAAC
CCCTCGGTGCCTGGTGGTTTTCGCGTGGCTCTCAAAACATTTGAGCTGAATGGCTACCAG
ATCCCGAAGGGGTGGAATGTCATTTACAGCATATGTGACACACATGATGTCGCGGAGGTG
TTCCCTAATAAAGAGGAGTTTCACCCTGAGCGCTTTATGTCTAGAGCTCCTGAGGAC---
GGGTACAACTACATACCTTTCGGCGGAGGCTCTAGGAGGTGTGTGGGCAAGGAGTTTGCA
AAAATACTCCTCAAGATCTTTTTAATAGAGCTGACCACGAAATGCAACTGGACACTTCTG
AATGGCCCC---CCTACCATGAAAACAGGCCCAACTGTGTATCCAGTGGACAATCTACCC
ACAAAGTTCAGCAAATTTGTT
[34] L.j._CYP26A1
---ATGGCTCTGCTTCAGCTGGCGATCACCGTGACCATCACGATCTTCACGCCGCTGCTG
CTGCTGCTGGCCACGTGGAAGCTGTGGGAGAGGTTCTGCCTGCGGGACCGGGACCCCTCG
TGTCCGCTGCCGCTGCCGCCGGGATCCATGGGTCTGCCTCTGATCGGAGAGACCCTGCAC
TACGTCCTGGGGAGGGGCAGCTTCATGGAGATGAAGCGCCAGCGCTACGGCCCCGTCTAC
CGCACGCACCTCTTCGGCATGCCCACCGTGCGCGTCACCGGCTCCGAGAACGTGCGGCGC
CTGCTGCTGGGCGAGCACCGGCTCGTGGCGGCGCAGTGGCCCACGTCGGTGCGCTCCATC
CTGGGCGCCGGCTGCCTCTCCAGCTCCTTCGACGGCGCCCACAGGATGCGCAAGAAGGTC
ATCCTGAAGGCCTTCTCGAGAGAGGCCCTGCAGAACTACGTGCCCACGATCGTGGAGGAG
GTGTCGGCGATGCTCGGGGACTGGTGCTCGCGCTCGCGCCCCGTGCTCGTCTACCCCGAG
GTCAAGGTGCTCATGTTCCGCATCGCCATGCGGCTGCTGCTCGGCATCGACGTGAACGGC
GGCGAGATCCACGCCCTCGTCGGGGTCTTCGAGGAGATGATCCGAAACCTCTTCTCGCTG
CCCATCGAAGTGCCCTTCGGCGGCCTCTACCGGGGGCTGAAAGCGCGAAACGTCATCCAC
AGCAAAATCGAGGAGAGCATCAAGAAGAAGTTGAGCAGTCCCCCGACGAACGGGTGCAAG
GACGCGCTGCAGATGCTCATTGAACATTCGCGGGAAAACGGCAACTGCCTGAGCTTGCAG
GACCTGAAGGAGTCGGCCACGGAGCTCCTGTTCGGGGGACACGAGACGACGGCCAGCGCG
GCCACGTCGCTCGTCATGCACCTCGCGATCCACCCGCACGTCCGCTCCCGCCTGAGGAGC
GAGCTCAAGCAGCAG---------------------------------------------
------CTGGAAGAGCTGAAGTTCGTGGCGAGCGTGGTGAAGGAGACGCTGCGCGTGAGC
CCGCCGGTCGCCGGGGGCTTCCGCGTGGCGCTCAAAACCTTCGAGATCAACGGCTACCAG
ATCCCCAAGGGCTGGAACGTGATCTACAGCATCAAGGAGACGCACAACATGGCCGAGAAC
TTCCCCAAGCGCAACGACTTCGACCCCGACCGCTGGATGACCGGCGGCGGCGACGCC---
CGCTTCACCTACATCCCGTTCGGAGGCGGCTCGCGCAGCTGCGTGGGCAAGGAGCTGGCG
CGACTCATCCTGAGGATCGTGGTGGTGGAGCTATGCCGGCGCTGCGAGTGGGAGCTGCCC
AACGGCCCC---CCCACGCTGGTGACGGCGCCGTCACTCTACCCCGTGGACAATCTGCCC
GCCAGGTTCTCGGCCTTCTCG
[35] L.e._CYP26A1
---ATGGTCCTGTTTACACTCTGCGCCACTTTCTTGTGCACTTTTGTGCTGCCGCTATCG
CTGTTTCTGGCTGCGGTGAAACTGTGGGAGATTTACTGCATTAGTGGAAGGGACCGTAGC
TGTGGAAGCCCCTTACCTCCGGGGTCAATGGGACTGCCCTTCCTGGGAGAGACTCTTCAG
CTAGTCTTGCAGAGATACAAGTTCCTCAAGATGAAAGTGCGAAAGTATGGGCACATATAC
AAGACTCATCTTTTCGGGAGCCCGACCGTGCGGGTCATGGGTGCTGAGAATGTGAAGCAG
ATTTTATTGGGGGAACACAAACTTGTGTCGGTGCAGTGGCCCGCCTCCGTGCGGACTATC
CTGGGAGCCGGCTGCCTGTCCAGCCTCCACGACTTGGAACACAAGCAGAGGAAGCGAGTG
ATTTTGAAAGCTTTCTCCCGGGAAGCTTTGGAAAACTACATGCCGGTGATGGTGGAGGAG
ATCCGCGGCGGCCTGAGTCGATGGTTGCAAAACGGCTCCTGTGTCCTAGTCTATCCCGAG
ATGAAGCGCCTGATGTTCGGCATCGCCACGCGGATCCTACTGGGGTTTGAACCCAGCCAC
CGCACACAGCACGAGTTGATCGAAGCCTTCGAGGAGATGATCAGAAACCTATTCTCGCTG
CCCATCGACGTGCCTTTCAGCGGCTTATACCGGGGCCTGAAGGCGAGGAACGTGATCCAC
GCAAAAATCGAGGAGAACATCAGGAAAAAGATGGCTCGGCGGGAGGCAGCGCAGTTCAAG
GATGCGTTGCAGCTTCTGATTGAGCACTCGGAGCAGAGCGACCAGCCCTTGCAGTTACAG
GAGCTGAAGGAATCTGCCACCGAGCTCCTGTTTGGAGGGCATGAGACGACAGCGAGCACG
GCCACCTCGCTGGTCGCTTTCCTGGCCTTGCACCCCGAAGTGGTGCAGAAAGTCCGGCGG
GAATTACAGGAGCAGGGATTACTGTGCAGCGACCTTAAAGAGAACAAACAAATCACCATT
GAAGTCCTTGAACAACTTAAGTACACCGGAAGCGTCATCAAAGAAACCCTTCGACTGCGT
CCTCCGGTCCCCGGCGGCTTCCGCGTGGCCCTAAAGACCTTCGTGATAAACGGATATCAG
ATACCAA-----------------------------------------------------
------------------------------------------------------------
------------------------------------------------------------
------------------------------------------------------------
------------------------------------------------------------
---------------------
[36] B.l._CYP26_3
------------------ATGCTGGTTGAGTTGCTGGTGAACGCGGCTGTCCCCCTGGTG
CTGGTACTGGTGCTGTGGAGGCTGTGGCGGCACTACTCTGTCCAGGGA---GACCCTGCC
TGCGACCTGCCCCTGCCCAAGGGAAGCATGGGGCTGCCGTTCATAGGGGAAACCCTCGCC
TTCGCCACACAGGGGGCCGACTTTAGCCGCAGCCGCCATGAGCTGTACGGGGACGTGTAC
AAGACCCACATCCTGGGCCGCCCGACCGTCCGCGTCAGGGGTGCCGACAACGTGCGCAAG
ATTCTCCACGGCGAGAACACCCTCGTCACGACGGTCTGGCCGCACAGCATCCGCCAGGTC
CTCGGCACACAGAACCTCGCCATGAGCTTTGGTGAGGAGCATCGCTTCCGGAAAAGGATC
GTCCTGAAAGCCTTCAACCATGACGCTATGGAGAGCTACTTGGGGTCGCTTCAGGCCGTC
GTCCGAGACACGGTAGCGCGGTGGTGCGGCCCGCAGCAGCCAGTTCTCGTGTACCCGGCA
ACAAGAGAGATGTCGTTTCAGAGCGCAGCAGCCAGCCTGCTCGGCATCCACAGTGGCGGG
GAGGACGCCCAGAGGGTCACCATACTCTTCCAAAATATGGTGGACAATCTCTTCTCGCTC
CCAATAAAGATCCCATTCGGAGGACTTTCGAAGGCCCTACAGTATCGTCGAAGTATCGAC
CAATGGTTGGAAGGCCACATCAAAAGAAAGCAGCGAGACATCGAAAGCGGCGTNGGCACT
GACGCCCTCTCCCGCCTGGTGTTAGCGGCGCGTGATGTCGGCCACGACCTCAGCAGCCAG
GAAATCCAGGACACCGCTGTGGAGCTGCTGTTCGCCGGGCACGAGACCACGTCCAGCGCC
GCCACCTCCCTCATCATGCACCTGGCGCTGCAGCCGCAGGTGGTTCAGAAGGTGCATGAG
GACCTGGAGAAGCACGGGCTGCTGCAG------------CCGGACCAGCCGCTGAGTCTG
GAGCAGGTCGGCAGGCTGACGTACGTGGGGCAGGTCGTCAAGGAGGTGCTCAGGATAAGT
CCACCAATTGGGGGAGGCTTCCGGACTGCACAGAAGACATTTGAACTAGATGGCTTCCAA
GTTCCTGAAGGTTGGACCGTCACATACAGTATCCGGGATACGCATGAGTCGGCCGAGAAC
GAGTCCAGCCCGGAGAAGTTCGACCCGGATCGGTGGGCTGCCCTCAGCGACGGAAGCAGA
CGCCACCACTACATCCCCTTCGGCGGCGGGCCCCGCGCATGNGCCGGGAAGGAGTTCGCC
AAGCTCCAGCTGAAGCTGCTGTGCGTGGAGCTGGTGAGAACGTGCCGCTGGGAGCTCGCA
GACGGCAAGGTGCCCGCCATGACGACTATACCTGTTCCACGGCCGGTCAATGGACTCCCT
GTCCGATTCACTCCATGCGAA
[37] B.f._CYP26_3
------------------ATGCTGGCGGAGTTGCTGATTAACGCGGCAGTTCCCCTGGTG
CTGGTATGGACGCTATGGACGCTGTGGAAGCACTACTCTACCCAGGGG---GACCCGGCC
TGTGACCTGCCCCTGCCCAAGGGGAGCATGGGCCTGCCGTTCATAGGAGAAACCCTCGCC
TTCGTCACACAGGGGGCAGACTTCAGCCGGAGCCGCCATGAGCTTTACGGAGACGTGTAC
AAGACCCACATTCTGGGCCGCCCGACCGTCCGCGTCAGGGGCGCCGACAACGTGCGCAAG
ATTCTCCACGGCGAGAACACGCTGGTCACGACGATCTGGCCATACAGCATCCGGGCGGTC
CTCGGTACACAGAACCTCGGTATGAGCTTCGGTGAGGAGCATCGCTTTCGGAAAAGGGTC
GTCATGAAAGCCTTCAACCAAAACGCTATGGAGAGCTACTTGAGATCGACTCAGACGGTC
CTGAGAGAAACAGTAGCGCAGTGGTGCGTCCAGCCGCAGCCAGTTGTCGTGTACCCGGCA
TCCAGAGAGATGGCGTTAAAGATCGCTGCAGCCAGCCTGATCGGCGTCCACACCGGCCAG
GAGGACGCCCAACGGGTCACCGTCCTCTTCCAAAACATGATAGACAATCTCTTCTCGCTA
CCAGTAAAGATCCCGTTCGGAGGACTTTCGAAGGCCCTGAGGTATCGACAAATAATCGAT
GAGTGGTTGGAAGGCCACATCAAAAGAAAGCAGCGAGACATCGACAACGGTATCGGCACT
GACGCCCTCTCCCGTCTGATCTTAGCGGCGCGTGATGTCGGGCACGACCTCAACAGCCAG
GAGATCCAGGACACGGCCGTGGAGCTGCTGTTTGCCGGGCACGAGACCACGTCCAGCGCC
GCCACCTCCCTCATCATGCACCTGGCGCTGCAGCCACAGGTGGTTCAGAAGGTGCAGGAG
GACCTGGAGAAGCACGGGCTGCTGCAG------------CCGGACCAGCCTCTGAGTCTG
GAGCAGGTCGGCAGGCTGACGTACGTGGGGCAGGTCGTCAAGGAGGTGCTCAGGATCAGT
CCACCTATAGGGGGAGGCTTCAGGAAGGCTCTCAAGACATTCGAACTAGATGGCTTCCAG
GTTCCGGCAGGTTGGACCGTCACGTACAGCATCCGGGACACGCACGGGTCGGTCGGTAAC
GTGTCCAGTCCTGACCAGTTCGACCCGGACCGCTGGGCTGCCGACAGCGATGGAAGCAGA
CGCCATCACTACATCCCCTTCGGTGCCGGACCTCGCGCTTGTGCCGGGAAGGAGTTCGCC
AAGCTGCAGCTGAAGTTGCTGTGCGTGGAGCTGGTGAGAAGCTGCCGCTGGGAGCTGGCG
GACGGCAAGGTGCCCGCCATGACAGCTATACCTGTCCCACGGCCAGTCAATGGACTCCCT
GTCCAGTTCACTCCATGCGAA
[38] B.f._CYP26_2
------------------ATGCTGGTGGAGCTGGTGACTGTCCTCGTCCTGCCTTGTGTC
GCTCTCCTGCTCTCCTGGAAGCTATGGACGCAGTACTACACCTGGTCC---GACCCTGGC
CCCGACACCCCCCTGCCGCCCGGCAGCATGGGTCTACCCTTCATCGGAGAGACGCTCAGC
CTCGTTACGCAGGGAGGCAAATTCAGTTCCAGCAGACATGCGCAGTACGGGGATGTCTTC
AAGACCCACATCCTGGGCCGCCCGACCATCCGCGTAAGAGGGGCGACCAACGTGCGCAAG
ATCCTGCTGGGAGAGAACCACATCGTCACCAGTCTGTGGCCGCAGACGTTCCGCACGGTT
CTGGGGACCGGGAACCTCGCCATGAGTAACGGCGAGGAGCACAGGCTGCGCAGAAAGGTC
ATCATGAAGGCCTTCAACTACGAGGCGCTGGAGAGGTACGTCCCCATCATGCAGGAGATC
CTGCGCGAGGCTGTCCAGCGGTGGTGCGGGGCTCCCCAGCCGGTGACTGTCTGGCCCATG
GCACGGGAGATGGCCTTCCGTGTGGCGTCAGCCGTCCTGGTGGGCTTCCAGCACAGCGAT
GAGGAGATCCAACACCTCACCTCTCTCTTCACCAACATGGTCAAGAACCTCTTCTCTCTC
CCAGTCAAGCTACCCGGGAGTGGGCTCAGTAACGGGCTGTTTTATCGACAAGCCATCGAT
GAGTGGATGATGAACCACATTCAGAGGAAGAAAGAGTTTGTGCTGCAGGGTGACAGTGGA
GACGTCTTGTCGCACATCATGAACAATGCGAAGGACAACGGAGAGAAGTTGTCTGACCAG
GAGATCCAGGACACGGTGGTGGAGCTGCTGTTTGCCGGGCACGAGACCACGTCCAGCGCC
GCCACCTCCCTCATCATGCACCTGGCGCTGCAGCCACAGGTGGTTCAGAAGGTGCAGGAG
GACCTGGAGAAGCACGGGCTGCTGCAG------------CCGGACCAGCCTCTGAGTCTG
GAGCAGGTCGGCAGGCTGACGTACGTGGGGCAGGTCGTCAAGGAGGTGCTCAGGCGGCGC
CCGCCCATTGGAGGAGGCTACCGCAGAGCGCTCAAGTCTTTTGACATCGGCGGTTTCCAT
GTGCCCAAGGGATGGGCGGTACTGTACAGCATCAGAGACACACACGAAGCCTCCCAAATC
TTCTCCTCGCCGGAGCTGTTCGACCCTGACCGATGGACCCCCGAGACATCCCAGGCGCCC
CGGTACGATATGGTGACGTTCGGCGGGGGACCACGAGCCTGTGTCGGGAAGGAGTTTGCC
AAGCTCCTACTGAAGCTTCTGTGTGTGGAGCTGACGAGAAGGTGCCGCTGGAAGCTGGCA
GACGACAAGCTACCGGACATGAAGCTCATTCCCATCGTGTATCCAGCCGACGGCTTACCT
GTTATCTTCACTCCCATTGGC
[39] B.l._CYP26_2
------------------ATGCTGGTGGAGCTCCTGACCGTCCTGGTCCTGCCGTGTGTC
GCGCTGCTGCTGTCCTGGAAGCTGTGGACGCAGTACTACACCTGGTCC---GACTCCGGC
TCCGACATCGCCCTGCCGCCGGGAAGCATGGGTCTCCCCNTCATCGGAGAGACGCTCAGC
CTCGTGTCGCAGGGAGGCAAATTCAGTTNCAGCAGACATGCGCAGTACGGCGATGTCTTC
AAGACCCACATCCTGGGCCGCCCGACCATCCGTGTTAGGGGGGCGACCAACGTCCGCAAG
ATCCTGCTCGGGGAAAACCACATCGTGACCAGCCTGTGGCCGCAGACCTTCCGCACGGTG
CTGGGGACCGGCAACCTGGCTATGAGTAACGGTGAGGAGCACAGGCTGCGCCGGAAGGTC
ATCATGAAGGCCTTCAACTACGAGGCGCTGGAGAGGTACGTCCCCATCATGCAGGAGATC
ATGCGCGAGTCTGTCCAGCGGTGGTGCGGCGCCGCGCAGCCCGTGATGGTGTGGCCCATG
GCGCGAGAGATGGCCTTCCGTGTGGCGTCAGCTGTCCTAGTGGGCTTCCAGCACAGCGAC
GAGGAGATCCAACACCTCACTTTCCTCTTCACCAACATGGTCAAGAACCTCTTCTCCCTC
CCTGTCAAGCTGCCCGGGAGTGGGCTCAGCAACGGCCTGTTCTATCGCAAAGCCATCGAT
GAATGGATGATGAACCACATTCAGAGGAAGAAGGAGTTTGTGCTGCAGGGAGACAGTGGA
GANGTCTTATCGCACATCATGAACACCGCAAAGGACAACGGCGAGAAGCTGTCTGACCAG
GAGATCCAGGACACGGTGGTGGAGCTGTTGTTCGCCGGGCACGAGACCACGTCCAGCGCC
GCCACCTCCCTCATCATGCACCTGGCGCTGCAGCCGCAGGTGGTTCAGAAGGTGCATGAG
GACCTGGAGAAGCACGGGCTGCTGCAG------------CCGGACCAGCCGCTGAGTCTG
GAGCAGGTCGGCAGGCTGACGTACGTGGGGCAGGTCGTCAAGGAGGTGCTCAGGCGGCGC
CCGCCCATTGGAGGAGGCTACCGCAGAGCGCTTAAGTCTTTCGAGATCGGCGGCTTCCAG
GNGCCGGAGGGGTGGGCGGTACTGTACAGCATCAGAGATACCCACGAAGCCTCCCAAATC
TTCTCCTCGCCTGAATTGTTCGACCCGGACCGCTGGACTCCCGAGACATCCCAGGCGCCC
CGGTACGATATGGTGACGTTCGGCGGGGGACCACGAGCCTGCGTCGGGAAGGAGTTCGCC
AAGCTTCAGCTGAAGCTTCTGTGCGTGGAGCTGACGAGAAGGTGCCGCTGGAAGCTGGCA
GAAGACAAGTTACCTGACATGAAGTTCCTTCCCATCGTGTATCCAGCTGGCGGCTTACCT
GTCATCTTCACGCCCATTGGC
[40] B.l._CYP26_1
------------------ATGCTGCAGGAAGTTGCGGCATATCTTGTCTTCCCTGCCTTT
CTGATGGTCCTTTCCTGGAAACTCTGGGGGCGCTACTCCACCCCGTCG---GACCCGGCC
TGCGCCCTGCCGCTACCCGAGGGGACCACGGGCTTACCGATCATTGGGGAAACTTTGTCC
TTCGTACTGGAGGGGGCAGACTTCTCCCGTAAGCGACACGCCTTGTACGGAGACGTCTTC
AAAACCCACATCCTGGGCCACCCGACCATCCGCGTCAGAGGCGCCGAGAACGTGCGCAAG
GTCCTGCGGGGAGAAAACGACATCGTGGGGACCATGTGGCCGGACAACTTCCGCATGGTG
CTGGGGACAGAGAACCTGGCCATGTGCAGCGGCCCNGTCCATCGGCAGAGGAAGAAAATC
GTCATGCGAGCCTTCCGTCACGACGCACTTGAGATCTACGCGGACAGCATGCAGGCCATG
ATAGCGGACACCCTGCGGACCTGGTGCAGGGGACCCCAGCCGCTAGCAGTCTACCCCGCC
GCTAGAGAGATGATGTTCCGCCTCGCCATAGCCGTACTCGTCGGCTTCCATCAAGACGAG
GACGAGATCAGTAGAGTTGGACCGCTCTTCAAAACCGCGGTGAAGAACATCTTCTCCTTG
CCATTGAACGTGCCAGGAAGCGCGCTTAGAAAGGCTCTGCAGTGTCGCCGTGAAATCGAC
GAATGGCTAAAACGTCACATCCACGAGAAGCAAGCGCAGATCTGGAGAGGAGTCCCAGAT
GACGTGCTGTCCTTCATCATCAGTAGCGCCAAGGACAGCGGCGAGAAGCTGTCTGACCAG
GAGCTCCAGGACACCGCTATGGAACTGCTGTTCGCCGGGCACGAGACCACGTCCAGCGCC
GCCACCTCCCTCATCATGCACCTGGCGCTGCAGCCGCAGGTGGTTCAGAAGGTGCATGAG
GACCTGGAGAAGCACGGGCTGCTGCAG------------CCGGACCAGCCGCTGAGTCTG
GAGCAGGTCGGCAGGCTGACGTACGTGGGGCAGGTCGTCAAGGAGGTGCTCAGGCTAAGT
CCACCTGTTGGGGGAGGCTNCNGNANGGCNCTCAAGACGTTCGAGATTGGCGGGTTCCAG
GTTCCTGAAGGCTGGGCTGTAATGTACAGCATCAGAGACACGCACAGCGCATCACAGGTC
TTCTCGTCCCCAGAGCAGTTCGACCCGGACAGNTGGNNGTCTGTGGACAGCACGGCCACG
CGCTACGACTTCCTACCCTTCGGCGGCGGGCCCCGCGCATGCGCCGGGAAGGAGTTCGCC
AAGCTCCAGCTGAAGCTGCTGTGCGTGGAGCTGGTGAGAACGTGCCGCTGGGAGCTGGCA
GACGGCAAGGTGCCGGAAACAAAGACTGTCCCGGTCCTTCATCCCGCAAACGGACTTCCG
GTCAACTTTCTCTCTTTGGAT
[41] B.f._CYP26_1
------------------ATGCTGGAGGAAGTTGTAGGGTATCTTGTCTTCCCTGCCTTT
CTAATGGTCCTTTCCTGGAAACTCTGGGGGCGCTACGCCACTCCGTCG---GACCCGGCC
TGCGCCCTGCCTCTACCCGCGGGGACCACGGGCTTTCCGATCATCGGCGAAACTTTGTCC
TTCATATTGGAGGGAGCAGATTTCTCCAGGAAACGGCATGCCCTGTACGGAGACATCTTC
AAAACCCACATCCTGGGCCGCCCGACCATCCGCGTCCGAGGCGCCGACAACGTGCGCAAG
ATTCTCCGCGGAGAGAACGACATCGTGGGCACCATGTGGCCGGACAACTTCCGCATGGTG
CTGGGGACGGAGAACCTGGCCATGTGTAGCGGGCCACTCCACAGGCAGAGGAAGAAGATC
GTCATGCGTGCTTTCCGCCATGATGCACTGGAGATCTACACGGACAGCATGCAGGCCATG
ATCGCGGACACCTTGCGGGTCTGGTGCAGGGGGCCCCAGCCGCTGGCAGTTTACCCCGCC
GCTCGAGAGATGATGTTCCGACTCGCCATAGCTGTTCTGGTCGGCTTCCATCAAGATGAG
GAAGAGGCCAGGAGAGTTGGGTCACTTTTCAGGACCGCTGTGAAGAACATCTTCTCCTTA
CCATTGAACGTGCCAGGAAGCGCACTCAGAAAAGCTCTGCAGTGTCGCCAGGAAATCGAC
GAATGGCTGAAACGTCACATCCACGAGAAGCATGCGCAGATCTGGAGCGGAGTCCCGGAT
GACGTGCTGTCCTTCATCATCAGCAGCGCGAAGGAGGAAGGGAAGGCTGTGGACCAACAG
CAGCTGCTGGACACGGCCGTGGAGCTGCTGTTTGCCGGGCACGAGACCACGTCCAGCGCC
GCCACCTCCCTCATCATGCACCTGGCGCTGCAGCCACAGGTGGTTCAGAAGGTGCAGGAG
GACCTGGAGAAGCACGGGCTGCTGCAG------------CCGGACCAGCCTCTGAGTCTG
GAGCAGGTCGGCAGGCTGACGTACGTGGGGCAGGTCGTCAAGGAGGTGCTCAGGATCAGT
CCACCTATAGGGGGAGGCTTCAGGAAGGCTCTCAAGACATTCGCAATTGGCGGCTTCCAG
GTTCCGGAAGGTTGGGCCGTCATGTACAGCATCAGAGACACGCACAGCGCGTCACAGCTC
TTCTCGTCGCCGCAGCAGTTCGACCCGGACAGGTGGGCGGCTGCCGACAGCACGGCCATC
AGGTACGACTTCTTACCCTTCGGCGCCGGACCTCGCGCTTGTGCCGGGAAGGAGTTCGCC
AAGCTGCAGCTGAAGTTGCTGTGCGTGGAGCTGGTGAGAAGCTGCCGCTGGGAGCTGGCG
GACGGCAAGGTGCCAGAGATGAAATCAGTCCCTGTTCTTCATCCCGCCAATGGACTTCCG
GTAAACTTTGTCTCTTTGGAT
[42] B.b._CYP26_1
------------------------------------------------------------
---ATGGTCCTTTCCTGGAAACTGTGGGGTCGCTACGCCACCCCGTCA---GACCCAGCC
TGCGCCCTGCCGCTCCCCCAGGGAACCACGGGCCTTCCGTTCATCGGGGAAACTTTGTCC
TTCGTATTGGAGGGTGCAGAATTCTCCCGTAAGCGGCATGCCTTGTACGGAGACGTCTTC
AAAACCCACATCCTGGGCCGCCCGACCATCCGCGTCCGCGGCGCCGACAACGTGCGCAAG
ATCCTCCGGGGAGAGAACGACATCGTGGGCACCATGTGGCCGGACAACTTCCGCATGGTG
CTGGGGACGCAGAACCTGGCGATGTGCAGCGGGCCGGTGCACAGGCAGAGGAAGAAAACC
GTCATGCGGGCCTTCCGTCACGACGCGCTGGCGATCTACACGGACAGCATGCAGGCCATG
ATAGCCGACATCCTGCGGGGCTGGTGCAGGGGACCCCAGCCTTTAGCAGTCTACCCCGCG
GCTAGAGAGATGATGTTCCGCCTCGCCATAGCCGTGCTCGTCGGCTTCCACCAAGATGAT
GAAGAGGTCAGGAGAGTTGGACCGTTGTTCAGGACCGCAGTCAAGAACATGTTCTCCCTG
CCACTGAACGTCCCAGGAAGCGCCCTCAGAAAAGCTCTGCAGTGTCGCCAGCAAATCGAC
GACTGGCTAAAACGTCACATCCACGAGAAGCAGGCGCAGATCTGGAGCGGAGTCCCGAAC
GACGTGCTGTCCTTCATCATCAGCAGCGCTAAGGACGACGGGGAGGCCGTGGAGCAACAG
GTCATGCTCGACACCGCGGTGGAGCTGCTGTTCGCCGGGCACGAGACCACGTCCAGCGCC
GCCACCTCCCTCATCATGCACCTGGCGCTGCAGCCGCAGGTGGTTCAGAAGGTGCAGGAA
GAGCTGGAGAAGCACGGGCTGCTGCAG------------CCGGACCAGCCTCTGAGTCTG
GAGCAGGTCGGCAGGCTGACGTACGTGGGGCAGGTCGTCAAGGAGGTGCTCAGGCTCAGT
CCACCTGTAGGGGGAGCCTTCAGGAGGGCCCTGAAGACATTCGAGATTGGCGGATTCCAG
GTTCCTGAAGGATGGGCCGTCATGTACAGCATCAGGGACACGCACAGTGCGTCACAGGTC
TTCTCGTCCCCAGAGCAGTTCGACCCGGACAGATGGGGGGCTACGAACACCACCGCCACC
CGGTACGACTTCCTGCCCTTCGGCGGCGGGCCCCGCGCGTGCGCCGGGAAGGAGTTCGCC
AAGCTGCAGCTGAAGTTGCTGTGCGTGGAGCTGGTGAGAGCGTGCCGTTGGGAGCTGGCG
GACGGGAAGGTGCCCGAAACAAAAACTGTCCCCGTCCTCCATCCCACCAACGGACTCCCC
GTAAACTTTGTCTCTTTGGAT
[43] B.b._CYP26_2
------------------ATGCTGGTGGAGCTGCTGACTGTCCTCGTCCTGCCCTGTGTC
GCGCTCCTGCTGTCCTGGAAGCTCTGGACGCAGTACTACACCTGGTCCACCGACACCGGC
TCCGACCTCCCCCTGCCGCCGGGAAGCATGGGTCTACCCTTCATCGGAGAGACGCTCAGC
CTCGTGTGGCAGGGAGGCAAATTCAGCACCAGCAGACATGCGCACTACGGGGATGTGTTC
AAGACGCACATCCTGGGCCGGCCGACCATCCGTGTGCGAGGTGCGACCAACGTGCGCAAG
ATCCTGCTGGGGGAGAACCACATCGTCACCAGCCTGTGGCCGCAGACGTTCCGCACGGTC
CTGGGCACCGGCAACCTGGCCATGAGTAACGGCGAGGAGCACAGGCTGCGCCGGAAGGTC
ATCATGAAGGCCTTCAACTACGAGGCGCTGGAGAGGTACGTCCCCATCATGCAGGAGATC
CTGCGCGAGTCCGTGCTGCGGTGGTGCGGCGCCCCGCAGCCCGTCACTGTCTGGCCCATG
GCGCGAGAGATGGCGTTCCGCGTGGCGTCCGCTGTCCTGGTGGGCTTCCAGCACAGCGAC
GAGGAGATCCAACACCTCACCTTCCTCTTCACCAACATGGTCAAGAACCTGTTCTCTCTC
CCAGTCAAGCTACCCGGAAGTGGGCTCAGCAATGGGCTGTTTTATCGAGAAGCCATCGAC
AAATGGATGATGAACCACATTCAGAGGAAGAAGGAGTTTGTGATGCAGGGAGACAGCGGA
GACGTCTTATCGCACATCATGAACACCGCCAAGGACAACGGCGAGAAGCTGTCCGACCAG
GAGATCCAGGACACGGTGGTGGAGCTGCTGTTCGCCGGGCACGAGACCACGTCCAGCGCC
GCCACCTCCCTCATCATGCACCTGGCGCTGCAGCCGCGGGTGGTTCAGAAGGTGCAGGAA
GAGCTGGAGAAGCACGGGCTGCTGCAG------------CCGGACCAGCCTATGAGTCTG
GAGCAGGTCGGCAGGCTGACGTACGTGGGGCAGGTCGTCAAGGAGGTGCTCAGGCGACGC
CCACCCATTGGGGGAGGCTACCGCAGAGCGCTCAAGTCTTTCGAGATCGGCGGCTTCCAG
GTGCCCGAAGGATGGGCGGTGCTCTACAGCATCAGAGACACCCACGAAGCCTCCCAGATC
TTCTCCTCGCCTGAACTGTTCGACCCTGACCGCTGGACCGCCGAGACATCCCAGGCGCCC
CGATACGATATGGTGACGTTCGGCGGGGGACCACGAGCCTGTGTCGGCAAGGAGTTCGCC
AAGCTCCAGCTGAAGCTTCTGTGCGTGGAGCTGACAAGAAGGTGCCGCTGGAAGCTGACA
GAAGATAAGGCACCGGACATGAAGTTCCTCCCCATCGTGTATCCAGCCGACGGGTTACCT
GTTATCTTCACCCCCATTGGC
[44] B.b._CYP26_3
------------------ATGCTGGCTGAGTGTCTGCTGCACGCAGCTGTCCCCCTGATG
TTGGTACTGGTTCTCTGGGTCCTGTGGAAGCACTACTCTAACCAGGGG---GACCCGTCC
TGCGACCTGCCCCTGCCTAAGGGGAGCATGGGGCTGCCGTTTGTAGGAGAAACCCTCGCC
TTCGCCACACAGGGGGCTGATTTCAGCCGAATCCGCCATGAGCTGTACGGAGACGTGTAC
AAGACCCACATCCTGGGCCGCCCGACCGTCCGCGTCAGGGGCGCCGCCAACGTGCGCAAG
ATCCTCCACGGCGAGAACACCCTCGTCACGACGGTCTGGCCGCACAGCATCCGGGAGGTC
CTCGGCATACAGAACCTCGCCATGAACTCCGGCGACGAGCACCGCTTCCGGAAAAGGATC
GTCATGAAGGCTTTCAACCATGATGCTATGGAGGAGTACCTGGAGTCGACCCAGACCGTC
ATCCGAGACACCGTAGCGCGGTGGTGCGGCCAGCGGCAGCCAGTTCTCGTCTACCCGGCG
ACCAGAGAGATGACGTTCCAGAGCGCAACAGCTTCCCTGGTCGGCGTCCGCAGCGGCGGG
GAGGAAGCCCAGAGGGTCACGGAACTCTTTCAGAACATGGTGGACAACCTCTTCTCGCTC
CCAATAAAGATCCCATTCGGAGGACTGGCGAAGGCCCTGCAGTATCGACAAAGTATTGAC
GAATGGTTGGAAGGCCACATCAAAATAAAGCAGCAAGACATCGATAACGGTGTCGGCACA
GACGCCCTGTCCCGCATGATGTTAGCGGCGCACGATGTCGGCCACCACCTCAGCAGCCAG
GAGATCCAGGACACCGCGGTGGAGCTGCTGTTCGCCGGGCACGAGACCACGTCCAGCGCC
GCCACCTCCCTCATCATGCACCTGGCGCTGCAGCCGCAGGTGGTTCAGAAGGTGCAGGAG
GAGCTGGAGAAGCACGGGCTGCTGCAG------------CCGGACCAGCCTCTGAGTCTG
GAGCAGGTCGGCAGGCTGACGTACGTGGGGCAGGTCGTCAAGGAGGTGCTCAGGCTCAGT
CCACCTATTGGAGGAGGCTTTAGGAGGGCTCTGAAGACATTTGAACTAGATGGCTTCCAG
ATTCCTGAAGGCTGGACCGTCACCTACAGTATCCGGGACACCCACAAGTCGACCGACACC
GTGTCCAGTCCTGAGCGGTTCGACCCGGACCGGTGGGCTGCCGACAGCGACGGAGGCAGA
CGCCACGACTACATCCCGTTCGGCGGCGGGCCCCGCGCGTGCGTCGGGAAGGAGTTCGCC
AAGCTGACCATGAAGTTGCTGTGCGTGGAGCTGGTGAGAGCGTGCCGCTGGGAGCTGGCG
GACGGGAAGGTGCCCGCCATGACGACCATACCTGTCCCACGGCCGGTCAATGGCCTCCCG
GTCCGATTCACTCCATGCGAA
[45] H.s._CYP26B1
GGCTTGGATCTGGTGTCGGCGCTGGCCACCCTCGCCGCGTGCCTGGTGTCCGTGACGCTG
CTGCTGGCCGTGTCGCAGCAGCTGTGGCAGCTGCGCTGGGCCGCCACTCGCGACAAGAGC
TGCAAGCTGCCCATCCCCAAGGGATCCATGGGCTTCCCGCTCATCGGAGAGACCGGCCAC
TGGCTGCTGCAGGGTTCTGGCTTCCAGTCGTCGCGGAGGGAGAAGTATGGCAACGTGTTC
AAGACGCATTTGTTGGGGCGGCCGCTGATACGCGTGACCGGCGCGGAGAACGTGCGCAAG
ATCCTCATGGGCGAGCACCACCTCGTGAGCACCGAGTGGCCTCGCAGCACCCGCATGTTG
CTGGGCCCCAACACGGTGTCCAATTCCATTGGCGACATCCACCGCAACAAGCGCAAGGTC
TTCTCCAAGATCTTCAGCCACGAGGCCCTGGAGAGTTACCTGCCCAAGATCCAGCTGGTG
ATCCAGGACACACTGCGCGCCTGGAGCAGCCACCCCGAGGCCATCAACGTGTACCAGGAG
GCGCAGAAGCTGACCTTCCGCATGGCCATCCGGGTGCTGCTGGGCTTCAGCATCCCTGAG
GAGGACCTTGGGCACCTCTTTGAGGTCTACCAGCAGTTTGTGGACAATGTCTTCTCCCTG
CCTGTCGACCTGCCCTTCAGTGGCTACCGGCGGGGCATTCAGGCTCGGCAGATCCTGCAG
AAGGGGCTGGAGAAGGCCATCCGGGAGAAGCTGCAGTGC---ACACAGGGCGACTACTTG
GACGCCCTGGACCTCCTCATTGAGAGCAGCAAGGAGCACGGGAAGGAGATGACCATGCAG
GAGCTGAAGGACGGGACCCTGGAGCTGATCTTTGCGGCCTATGCCACCACGGCCAGCGCC
AGCACCTCACTCATCATGCAGCTGCTGAAGCACCCCACTGTGCTGGAGAAGCTGCGGGAT
GAGCTGCGGGCTCATGGCATCCTGCACGGCTGCCCCTGCGAG---GGCACACTGCGCCTG
GACACGCTCAGTGGGCTGCGCTACCTGGACTGCGTCATCAAGGAGGTCATGCGCCTGTTC
ACGCCCATTTCCGGCGGCTACCGCACTGTGCTGCAGACCTTCGAGCTTGATGGTTTCCAG
ATCCCCAAAGGCTGGAGTGTCATGTATAGCATCCGGGACACCCATGACACAGCGCCCGTG
TTCAAAGACGTGAACGTGTTCGACCCCGATCGCTTCAGCCAGGCGCGGAGCGAGGACAAG
CGCTTCCATTACCTCCCGTTCGGTGGCGGTGTCCGGACCTGCCTGGGCAAGCACCTGGCC
AAGCTGTTCCTGAAGGTGCTGGCGGTGGAGCTGGCTAGCACCAGCCGCTTTGAGCTGGCC
ACACGGACCTTCCCCCGCATCACCTTGGTCCCCGTCCTGCACCCCGTGGATGGCCTCAGC
GTCAAGTTCTTTGGCCTGGAC
[46] M.m._CYP26B1
GGCTTGGAGTTGGTGTCGGCGCTGGCCACCCTCGCCGCGTGCCTGGTGTCCGTGACGCTG
CTGCTGGCGGTGTCGCAGCAGCTGTGGCAGCTGCGCTGGGCTGCCACCCGCGACAAGAGC
TGCAAGCTGCCCATCCCCAAGGGCTCCATGGGATTCCCGCTCATCGGAGAGACTGGTCAC
TGGTTGCTACAGGGTTCCGGCTTCCAGTCGTCGCGCCGGGAGAAGTATGGCAACGTTTTC
AAGACACACTTACTGGGGCGGCCGCTGATTCGTGTGACCGGTGCGGAGAATGTGCGCAAG
ATCCTACTGGGCGAACACCAGCTAGTGAGCACCGAGTGGCCGCGGAGCGCACGCGTACTG
CTGGGTCCCAACACGGTGGCCAATTCCATTGGCGACATCCACCGCAACAAGCGCAAGGTC
TTCTCCAAGATCTTCAGCCATGAGGCACTTGAGAGCTACCTGCCCAAGATCCAACTGGTG
ATCCAGGATACACTTCGAGCCTGGAGCAGCCAGCCTGAGGCCATCAATGTATATCAGGAG
GCCCAGCGACTTACCTTCCGAATGGCCGTGCGTGTGCTGCTAGGCTTCAGCATCCCTGAG
GAGGACCTGGGCCACCTCTTTGAGGTATACCAGCAGTTTGTGGAGAATGTCTTCTCTCTG
CCAGTGGACCTGCCCTTCAGTGGCTACCGGAGGGGCATCCAAGCTCGGCAGATCCTTCAG
AAGGGCCTAGAGAAGGCTATCCGTGAGAAGCTGCAGTGT---ACCCAGGGCGACTACTCG
GACGCCCTGGACATTCTCATTGAGAGCAGCAAGGAACATGGCAAGGAGATGACCATGCAG
GAGCTGAAGGATGGAACCCTGGAGTTGATCTTCGCAGCCTACGCCACGACGGCCAGTGCA
AGCACATCCTTGATCATGCAACTGCTAAAACACCCTGCTGTGCTGGAGAAGCTGAGGGAG
GAACTGCGGGCCCAGGGCCTGCTGCATGGCTGCCCCTGTGAG---GGTACCCTGCGCCTG
GACACGCTCAGCAGCCTGCGCTACCTGGACTGTGTCATCAAGGAGGTCATGAGACTCTTC
ACGCCCGTCTCAGGCGGCTACCGCACTGTGCTGCAGACCTTCGAACTGGATGGTTTCCAG
ATCCCCAAGGGCTGGAGTGTCATGTATAGCATCCGAGACACTCACGACACAGCGCCCGTG
TTCAAGGACGTGAATGTGTTTGACCCGGACCGCTTCAGTCAGGCACGCAGTGAGGATAAG
CGCTTCCATTACCTCCCGTTTGGCGGTGGCGTGCGGACCTGCCTGGGCAAGCACTTGGCC
AAGCTGTTCCTGAAGGTGCTGGCAGTGGAGCTGGCCAGCACTAGCCGCTTCGAGCTGGCC
ACCCGGACCTTCCCTCGCATCACTCTGGTCCCCGTCTTGCACCCCGTGGATGGCCTCAGT
GTCAAGTTCTTTGGTCTGGAC
[47] G.g._CYP26B1
------------------------------------------------------------
------------------------------------------------------------
------------------------------------------------------------
------------------------------------------------------------
------------------------------------------------------------
------------------------------------------------------------
---------------------------------------------------------GTT
TTCTCCAAAATCTTCAGCCACGAGGCTCTGGAGAGCTATCTCCCCAAGATCCAGTTGGTG
ATCAAAGACACCCTGCGGGCTTGGAGCAGCAACCCCGATCCCATCAACGTCTACCATGAG
GCCCAGAAGCTCACCTTCCGCATGGCCATCCGCGTCCTGCTGGGCTTCCACATCCCCGAC
GAGGAGCTCAGCCGTCTCTTCGAGGTCTACCAGCAGTTTGTGGAGAATGTCTTCTCCTTG
CCTGTGGATCTGCCCTTCAGTGGCTACAGGAGGGGCATCCGGGCACGTGAGACACTGCAG
AGGGGGCTGGAGAAAGCCATCCAGGAGAAACTTCAGAAC---ACACAGGGTGACTACGCC
GATGCACTGGACATCCTGATAGAGAGCGGCAAAGAACACGGCAAGGAGCTCACCATGCAG
GAGCTGAAGGACGGCACCCTGGAGCTCATCTTCGCCGCCTACGCCACCACGGCCAGCGCC
AGCACCTCTCTCATCATGCAGCTGCTCAAACACCCGCGGGTGCTGGAGAAGCTGCGGGAG
GAGCTGCGCAGCAAAGGCATCCTGCACGGCTGCATCTGCGAG---GGCTCCCTGCGCCTC
GACAACATCAGTGGCCTTCACTACCTGGACTGTGTCATCAAGGAGGTGCTTCGCCTCTTC
ACCCCCATCTCCGGCGGGTACCGGACGGTGCTGCAGACCTTTGAGCTGGATGGTTTCCAG
ATCCCAAAAGGCTGGAGTGTGATGTACAGCATCCGGGACACCCATGACACTGCCCCTGTC
TTTAAGGATGTGGACGTCTTTGACCCCGACCGCTTCGGGCAGGGCCGCAGCGAGGACAAG
AGGTTCCACTACCTCCCCTTTGGAGGGGGTGTACGGACCTGTCTGGGCAAACACTTGGCC
AAGCTCTTCCTCAAGGCCCTGGCCATCGAGCTGGCCAGCAGCAGCCGCTTCGAGCTGGCC
ACCAGGACTTTCCCCAAAATCACCTTGGTGCCCGTGGTCCACCCGGTCGACGGACTCAAG
GTTAAATTCTTCGGACTGGAT
[48] X.t._CYP26B1
------------------------------------------------------------
------------------------------------------------------------
------CTGTTCCTTCCA------------------------------------------
---------CAGGGCTCAGATTTCCAGTCCTCCAGGAGAGAGAAATACGGAAATGTCTTT
AAGACCCACTTGTTGGGTCGCCCTCTGATCAGGGTGACGGGAGCAGAGAACGTCAGGAAG
ATTCTGATGGGGGAGCATCACTTGGTCAGCACGGAGTGGCCCCGAAGCACTAGGATGTTA
CTGGGGCCCAACAGCTTGGCCAACTCCATCGGCGATATCCACAGGCACAAGCGTAAGGTG
TTCTCAAAAATCTTTAGCCATGAAGCACTGGAGAGCTACCTTCCAAAAATACAGCTAGTC
ATCCAGGACACCCTACGCGTTTGGAGCAGTAACCCAGAGTCCATCAATGTCTACTGCGAG
GCACAAAAGTTGACCTTCCGTATGGCCATTCGAGTTCTCCTCGGCTTCAGGCTTTCTGAT
GAGGAACTGAGCCAGCTCTTCCAAGTCTTTCAGCAGTTTGTGGAGAACGTCTTCTCATTG
CCGGTGGATGTTCCTTTCAGCGGCTACCGGAGGGGCATTCGAGCACGAGAGATGCTACTG
AAGAGCCTGGAGAAGGCAATCCAAGAGAAACTGCAGAAC---ACTCAGGGCGATTATGCT
GATGCCTTGGACATCCTGATCGAGAGTGGGAAGGAACACGGGAAGGAGCTGACCATGCAG
GAGCTGAAGGATGGCACGTTGGAACTGATATTTGCAGCTTATGCCACGACTGCCAGTGCC
AGCACATCTCTCATCATGCAGTTGCTCAAACACCCGTCCGTGCTGGAGAAACTACGGGAA
GAACTGCGAGGGAACAGCATTCTGCACGGCTGTGTCTGT---GAGGGTGCTCTGAGAGTG
GAGACCATTAGTTCCCTCCATTACCTCGACTGCGTCATTAAAGAGATACTCCGCCTTTTC
AGTCCGGTATCCGGGGGTTACAGGACTGTGCTGCAGACCTTTGAGCTAGATGGCTTCCAG
ATTCCCAAAGGTTGGAGTGTTTTATACAGCATCAGGGACACTCATGACACAGCTCCTGTG
TTTAAGGATGTTGACGTCTTTGATCCAGATCGCTTCGGTCAGGACCGCACAGAGGATAAA
AGGTTCCACTACCTCCCATTCGGTGGCGGGGTAAGAAATTGTTTAGGCAAACACTTGGCC
AAGCTCTTCTTGAAGGTCTTGGCAATCGAGTTGGCCAGCATGAGCAGGTTTGAGCTTGCC
ACCAGGACTTTTCCCAAAATCATGCCCGTTCCTGTGGTCCACCCAGCCGATGAACTAAAA
GTTAGATTTTTTGGACTTGAC
[49] L.c._CYP26B1
AGCTTTGACTTGGTCTCAGCCCTAGCCACCCTTGCTGCTTGCCTGGTGTCAGTGATTCTG
CTGCTGGCTGTCTCCCAGCAGCTATGGCAGCTCCGCTGGGCAGCCACCCGGGATAAGAAC
TGCAAACTCCCGATCCCTAAAGGCTCCATGGGATTCCCCATCATCGGAGAGACTTTCCAC
TGGATATTGCAGGGGTCGGAGTTTCAGTCCTCCAGGAGAGAGAAGTATGGCAATGTTTTC
AAGACACACTTGCTGGGACGTCCCCTTATTCGAGTTACGGGTGCTGACAATGTCAGGAAG
ATCCTGATGGGGGAGCACACTCTGGTCAGCACAGAATGGCCCCGTAGTACCAGGATGCTG
CTTGGCCCTAACAGCCTGGTCAATTCCATTGGAGACATTCACAGGAATAAGAGAAAGGTT
TTTTCCAAACTGTTCAGCCACGAAGCCCTGGAGAGCTATCTGCCCAAGATCCAGGTGGTG
ATCCAGGACAACCTCCGGGAGTGGAGCAGCAATCCAGAGCCCATCAATGTCTACCGGGAG
TCGCAGAAGCTCACCTTCCGGATGGCCATCCGGGTGCTGCTGGGGTTCCGCGTTTCGGAA
GAGGAGATGAACCATCTCTTCGAAGCCTTTCAGCAGTTCATTGAAAACATTTTCTCTTTG
CCCTTGGACCTGCCCTTCAGTGGCTATCGCAGGGGAATCTGTGCCCGAGACTCCCTGGAG
AAAGGATTGGAAAAAGCTATCCGGGAGAAAATCCAGAGT---AACCAGGGAGACTATGCA
GATGCGCTGGATATTTTAATTGAAAGCAGCAAGGAGAACAGCAGAGAGCTGTCCATGCAG
GAGCTCAAGGATGCCACAATTGAGCTGATCTTTGCTGCATTTGCCACTACGGCTAGTGCC
AGCACGTCCCTGATCATGCAGCTGCTGAAGCACCCGGTCGTGCTGGAGAAGCTGCACGAG
GAACTTCGCAGCAACGGGATCCTTCACGGCTGCCTCTGCGAG---GGCAGTCTGAGCCTG
GAGATCATCCTTAGTCTCAAGTACCTGGATTGTGTCATCAAGGAAGTTCTCCGCCTCTTC
ACGCCCGTTTCCGGCGGCTACCGGACAGCACTGCAGACTTTTGAGCTTGAAGGTTTCCAG
ATTCCAAAAGGCTGGAGTGTCCTATACAGCATCCGGGACACGCATGACACTGCTCCTGTC
TTTAAGGATGGTGATACCTTTGACCCAGATCGTTTTGGGCAGGATCGGAGTGAGGACAAA
CGGTTCCACTACCTCCCATTTGGGGGTGGGGTGCGGACCTGCCTGGGCAAACAGCTGGCC
AAGCTCTTTCTCAAAACCCTGGCCATCGAATTGGCAAGCACCAGCAGTTTCGAGCTGGCC
ACCAGGACTTTTCCGCGCGTCACCACTGTCCCTGTGGTCCACCCCATCGATGGATTGAAG
GTCAAATTCTTTGGACTTGAC
[50] G.a._CYP26B1
------------------------------------------------------------
------------------------------------------------------------
------------------------------------------------------------
------------GGTTCGGGCTTCCACGCGTCGCGGAGGCAGAAGTACGGCAACGTGTTC
AAGACGCACCTGCTGGGCCGCCCGCTGATCCGCGTGACGGGCGCCGAGAACGTGCGCAAG
GTGCTGATGGGCGAGCACACGCTGGTGACGGTGGACTGGCCGCAGAGCACCGCCACGCTG
CTGGGACCCAACTCGCTGGCCAACAGCATCGGGGACATCCACCGCAAGAGGAGGAAGGTG
TTTGCCAAGGTGTTCAGCCACGAGGCGTTGGAGTCCTACCTCCCGAAAATCCAGCAGGTC
ATCCAGGAGAGCCTCCGAGTGTGGAGCTCCAACCCCGAGCCCATCAACGTCTACAGGGAG
AGCCAGAGGCTGTCGTTCACCATGGCGGTGAGGGTGCTGCTGGGCTTCAGGGTGTCGGAG
GAGGAGATGAGGCACCTGTTCTCAACCTTCCAGGACTTCGTGGACAACCTGTTCAGCCTG
CCCATAGACCTGCCCTTCAGCGGCTACAGGAAGGGCATCCGCGCGCGAGACACCCTGCAG
AAATGCATAGAGAAGGCCATCAGGGAGAAGCCGCTGCGC---TCTCAGGGGGATTACAGC
GACGCGCTGGACGTCCTGATGGAGAGCGCCAAGGAGAACGGCACCGAGCTCACCATGCAG
GAGCTGAAGGAGTCCACCATCGAGCTGATCTTCGCCGCCTTCGCGACCACGGCCAGCGCC
AGCACCTCACTCATCATGCAGCTCCTGCGCCACCCGGCCGTCCTGGAGCGCCTGAGGGAG
GAGCTGAGGGCCAGGGGCCTCCTCCACGGTTGCCTCATGCCA---GGAGAGCTGACGCTG
GACACCATCGTGAGCCTCAAGTACCTGGACTGTGTCATCAAGGAGGTGCTGAGACTCTTC
ACGCCCGTCTCGGGGGCCTACAGAACCGCCATGCAGACATTCGAGCTCGACGGAGTGCAG
ATCCCAAAGGGCTGGAGCGTAATGTACAGCATCCGCGACACCCACGACACCGCCGCCGTC
TTCAAGGACGTGGACGCCTTCGACCCCGACCGCTTCAGCCAGGAGCGGTGTGAGGACAAA
CGCTTCCACTACCTGCCCTTCGGCGGCGGCGTGCGCTCCTGCCTGGGCAAGCAGCTGGCC
ACCCTCTTCCTCCGCATCCTGGCCATCGAGCTGGCCAGCACCAGCCGGTTCGAGCTCGCC
ACCCGGCAGTTCCCCCGCGTGGTCACCGTGCCGGTGATGCACCCCGTCGACGGGCTCAAG
GTGAAGTTCTTCGGCCTGGAC
[51] O.l._CYP26B1
AGCTTCGACCTGGTGTCCGCTCTGGCCACCCTGGCCGCCTGCCTGGTGTCCATGGCGCTG
CTGCTGGTGGTGTCCCAGCAGCTGTGGCAGCTCCGCTGGACCGCCACTCGAGACAAGAAC
TGCAAGCTGCCCATGCCCAAAGGCTCCATGGGCTTCCCCTTCATCGGAGAGACCTGCCAC
TGGCTCCTCCAGGGTTCAAACTTCCACGCGTCGCGGAGACAAAAGTACGGCAACGTGTTT
AAGACTCACCTTCTCGGCCGCCCTCTGATCCGAGTGACGGGGGCGGAGAACGTCCGGAAA
GTGCTGATGGGCGAGCACACGCTGGTGACGGTGGACTGGCCCCAGAGCACCTCCACCCTC
CTGGGGCCCAACTCTCTGGCCAACAGCATCGGAGACATTCACCGCAAGAGGAGGAAGGTT
TTCGCCAAAGTGTTCAGTCACGAAGCCCTGACGATGTACCTACCTAAGATTCAGCAGGTG
ATTCAGGAGAGCCTCCGGGTGTGGAGCTCCAACCCCGACCCCATCAACGTCTACAGGGAG
AGCCAGAAGCTGTCGTTCACCATGGCTGTGAGGGTGCTACTGGGTTTCAGGGTGTCAGAG
GAGGAAATGAAGCACATGTTTTCAGCCTTCCAAGACTTTATCAACAACCTCTTCAGCCTG
CCCATAGACCTGCCATTTAGCGGCTTCAGGAAGGGCATCCGAGCACGAGACATCTTGCAA
AAAAGCATTGAGAAAGCCATCAGGGAGAAGCCTATGTGT---TCTCAAGGAGATTACAGC
GACGCCCTTGATGTCCTGATGGAGAGCGCCAAAGAGAACGGCACGGAGCTCACCATGCAG
GAACTGAAGGAATCAACCATTGAGCTAATCTTTGCTGCTTTCGCCACCACCGCCAGCGCT
AGCACCTCTCTCATCATGCAACTCCTCCAACATCCTACCGTCCTTGAGCGCCTCAGAGAG
GAACTGAGAAGCAAGGGGCTCCTCCACGGATGTCTTTGTCCTGAAGGAGAGCTGAGGCTG
GAAACCATTGTCAGCCTGAAATACCTTGACTGCGTCATCAAGGAGGTTCTGAGACTTTTC
ACACCTGTGTCAGGAGCCTACAGAACCGCCATGCAGACCTTCGAACTGGATGGAGTCCAG
ATTCCAAAGGGTTGGAGTGTGATGTACAGCATACGGGACACTCACGACACGGCTGCCGTC
TTCAAAGATGCTGAGGTCTTTGATCCAGATCGTTTCAGTCCGGAACGGGGAGAAGACAAA
CGCTTTCACTACCTGCCCTTTGGTGGCGGTGTCAGGTCGTGTCTCGGAAAGCAGCTCGCC
ACCCTCTTCCTTCGCCTTCTCGCCATTGAGCTGGCCAGCACCAGTCGCTTCGAGCTAGCC
ACCCGGCAGTTCCCACGCTTGACCACAGTTCCGGTGGTTCACCCGGTCGATGGTCTAAAG
GTGAAGTTCTACGGCCTGGAC
[52] T.r._CYP26B1
TCCTTCGACCTGGTCTCGGCTCTGGCCACGTTGGCCGCCTGCCTGGTGTCCATGGCCCTG
CTCCTCGCCGTCTCCCAGCAGCTGTGGCAGCTCAGATGGACGGCGACGCGGGATAGAAAC
TGCAAGCTGCCCATGCCCAAGGGATCCATGGGATTCCCCTTCATCGGCGAGACCTGCCAC
TGGCTCCTGCAGGGTTCAGGTTTCCACGCGTCTCGGAGGCAAAAGTACGGGAACGTGTTC
AAGACCCATCTGCTGGGCCGCCCTCTGATCCGGGTGACAGGTGCCGAGAACATCCGGAAG
GTGCTGATGGGCGAGCACACGCTGGTGACGGTGGACTGGCCTCAGAGCACCTCCACCCTG
CTGGGGCCCAACTCGCTGGCCAACAGCATCGGAGACATCCACCGCAAGAAGAGAAAGGTG
TTTGCCAAAGTCTTTAGTCACGAGGCCTTGGAGTCCTACCTGCCAAAAATCCAACAGGTC
ATCCAGGAGAGCCTCCGCGTTTGGAGCTCCAACCCTGAGCCCATTAACGTCTACAGGGAG
AGCCAGCGACTGTCGTTCACCATGGCGGTGAGGGTGCTGCTGGGGTTCAGGGTGTCCGAG
GAGGAGATGAAGCATCTGTTCTCAACCTTTCAGGACTTTGTGGACAACCTCTTCAGCTTG
CCCATAGACCTGCCATTTAGTGGCTACAGGAAGGGCATCCGTGCACGAGACACCCTGCAG
AAGAGCATAGAGAAGGCCATCAGGGAGAAGCCGCTGTGT---TCCCAGGGGGATTACAGC
GACGCCCTGGACGTTCTGATGGAGAGCGCCAAGGAGAACGGCTCCGAACTCACCATGCAG
GAACTGAAGGAGTCCACCATCGAGCTGATCTTCGCAGCCTTTGCCACCACGGCCAGTGCC
AGCACCTCCCTCATCATGCAGCTCCTCCGCCATCCTCCGGTCCTGGAGCGGCTGAGGGAG
GAGCTGAGGGCCAGGGGTCTGCTCCACGGATGCCTGTGCCCTGAAGGAGAGCTGAGGCTG
GACACCATCGTGAGCCTCAAATACCTGGACTGCGTCATCAAGGAGGTGCTGAGACTCTTC
ACGCCCGTGTCGGGCGCCTACCGAACAGCCATGCAGACGTTTGAACTCGATGGGGTGCAG
ATCCCAAAGGGCTGGAGTGTGATGTACAGCATTCGGGACACCCATGACACCTCGACTGTC
TTCAAGGATGTGGATGTGTTTGACCCCGATCGCTTCAGCCAGGAACGTGGGGAAGACAAA
CGTTTCCACTACCTGCCCTTCGGCGGCGGCGTCCGTTCCTGCCTGGGGAAGCAGCTAGCC
ACCCTCTTCCTGCGTATCTTAGCCATCGAGCTGGCCAGTACCAGCCGATTTGAGCTGGCG
ACCCGGCAGTTCCCCCGCGTCATCACTGTGCCTGTGGTTCACCCCGTGGATGGACTAAAG
GTCAAGTTCTACGGCTTGGAC
[53] D.r._CYP26B1
AGTTTTGACCTTGTCTCGGCGTTGGCGACGCTGGCTGCGTGTTTAGTGTCCATGGCACTT
CTTCTGGCCGTGTCCCAGCAGCTCTGGCAGCTGAGGTGGACCGCAACACGGGACAAGAGC
TGCAAGCTGCCCATGCCCAAGGGCTCCATGGGGTTCCCCATCATCGGAGAAACATGCCAC
TGGTTCTTTCAGGGTGCAGGTTTCCATGCATCCAGAAGACAGAAGTATGGGAATGTATTC
AAGACTCATCTACTGGGACGGCCGCTGATCCGGGTCACTGGGGCAGAGAATGTGCGTAAG
GTTCTTATGGGAGAGCACAGCCTGGTCACTGTGGACTGGCCCCAAAGCACCAGCACTCTT
CTGGGGCCAAACAGTTTGGCCAACTCAATAGGAGACATCCATCGCAAAAGGAGGAAGATC
TTTGCTAAAGTTTTTAGCCATGAGGCTCTGGAAAGCTACCTGCCCAAGATCCAGCAGGTC
ATTCAGGAGACCCTACGTGTGTGGAGCTCCAATCCTGACCCCATCAATGTGTATCGCGAG
TCCCAGCGGCTATCCTTCAACATGGCTGTACGTGTGCTCCTGGGTTTCCGCATCCCAGAA
GAAGAGATGCACTGTTTGTTCAGCACCTTCCAGGAGTTTGTGGAGAACGTCTTCAGTCTT
CCCATCGACCTGCCATTTAGTGGTTACAGAAAGGGTATTCGAGCAAGAGACTCACTCCAA
AAAAGCATAGAGAAAGCCATCAGAGAGAAACCACTCCAC---ACACAGGGGGATTACACT
GATGCTCTTGATGTGCTTCTAGAAAGCGCCAAGGAGAACAACACGGAGCTTACAATGCAG
GAGCTCAAGGAGTCCACTATTGAGCTGATTTTTGCAGCGTTTGCCACTACAGCCAGCGCC
AGCACGTCTCTGGTGATGCAGCTGCTGCGTCACCCTGCGGTGCTGGAGAAGCTGCGTGAA
GAGCTGCGGAGCTGTGGTCTTCTTCATGGCTGTCTGTGTCAG---GGGGAGCTGCGGTTG
GACAGCATCATCAGCCTAAAGTACCTGGACTGTGTCATTAAAGAGGTCCTACGTCTCTTC
GCCCCAGTGTCAGGAGGATACAGAATAGCCACTCAAACCTTTGAGCTGGATGGAGTTCAG
GTTCCTAAAGGCTGGAGTGTGATGTACAGTATCCGCGACACCCATGACACCTCGGCTGTG
TTCAAGGACGTCGAGGCCTTTGACCCAGATCGATTCAGCCCCGAGCGCAGCGAGGACCGC
CGCTTCCACTACCTGCCCTTTGGTGGTGGCGTTCGTTCCTGCCTTGGTAAACAGCTGGCC
ACTCTTTTCCTCAAACTGCTGGCTGTGGAGCTCGCTGGAGGCAGCCGGTTTGAGCTGTCA
ACCAGAACATTCCCACGAATGATCTCTGTCCCTGTGGTCCATCCGACCGACGGCCTCCGC
GTCAAATTCTTCGGCCTCGAC
[54] L.o._CYP26B1
AGTTTTGACCTGGTGTCCGCTCTGGCGACTCTGGCGGCGTGCTTGGTGTCAGTGGCTTTG
CTGCTGGCAGTCTCCCAGCAGCTGTGGCAGCTGCGCTGGACCGCCACGCGGGACAAGAGC
TGCAAGCTGCCCATGCCGAAGGGCTCCATGGGATTCCCCATCGTCGGAGAGACCTGCCAC
TGGCTGTTCCAGGGATCCGGGTTCCACGCGTCACGGAGGCAGAAATACGGCAACGTCTTC
AAGACGCACCTGCTGGGGCGGCCTCTGATCCGTGTGACGGGTGCGGAGAACGTGAGGAAG
GTGCTGATGGGGGAGCACAGCCTGGTCAGCGTGGAGTGGCCCCAGAGCACCAGCACCCTC
CTGGGGCCCAACAGCTTGGCCAACTCCATCGGGGAGATCCACCGCAAGAGGAGGAAGGTG
TTTGCCAAGGTGTTCAGCCACGAGGCCCTGGAGAGCTACTTGCCCAAGATCCAGCAGGTG
ATCCAGGAGACGCTGCGGGTCTGGAGCAGCAATCCCGAGCCCATCAGCGTGTACCGGGAG
GCCCAGCGCCTCTCCTTCCACATGGCCGTACGAGTCCTGCTCGGCTTCAGAGTCTCCGAC
GATGAGCTGAGGCACCTTTTCCACACCTTCCAGGACTTTGTGGACAACGTGTTCTCCCTG
CCCATCGACCTGCCCTTCACTGGGTACAGGAAGGGCATCCGAGCGAGGGACACCCTCCAG
AAGGGCATAGAGAAGGCCATCCTGGAGAAACAGCACTGC---AGTCAGGGGGACTATGCT
GATGCCCTGGACATCCTGATCGAGAGTGGCAAGGAGAACGGCTCGGAACTCAGCATGCAG
GAGCTGAAGGAGTCCACCATCGAGCTGATCTTCGCGGCCTTCGCCACCACGGCCAGCGCC
AGCACGTCGCTGGTCATGCAGCTGCTGAAGCACCCCGCCGTGCTGGCCAAGCTGCGCGAG
GAGCTGCGCGCCCACGGCATCCTCCACGGCTGCCTGTGCGAG---GGGGCGCTGCGGCTC
GACAGCATCTGCGGCCTCAAGTACCTGGACTGCGTGGTCAAGGAGGTGCTGCGGCTCTAC
ACGCCTGTGTCCGGGGGATACCGCACGGCCATGCAGACCTTCGAGCTGGACGGCTTCCAG
ATCCCCAAGGGCTGGAGCGTGATGTACAGCATCAGGGACACGCACGACACGGCCGCCGTC
TTCAAGGACGTGGACGCCTTCGACCCCGAGCGCTTCAGCCAGGAGCGCAGCGAGGACAAG
CGCTTCCACTACCTGCCCTTCGGGGGCGGGGTGCGGACCTGCCTGGGCAAGCGGCTGGCC
ACGCTGTTCTTGAAAACGCTGGCCGTCGAGCTGGCCAGCACCAGCCGCTTCGAGCTGGCC
ACCAGGACTTTCCCGCGCATCATCACCGTGCCCGTGCTGCACCCGTCGGACGGCCTGAAG
GTCAAGTTCTTCGGCCTGGAC
[55] L.j._CYP26B1_C1a
------------------------------------------------------------
------------------------------------------------------------
------------------------------------------------------------
------------GGTTCACGTTTCCACGCGTCTCGCCGGGAGCGCTACGGCAACGTGTTC
AAGACGCACCTGCTGGGACGGCCCGTGGTGCGCGTGACGGGCGCCGAGAACGTGCGCCGA
GTGCTCATGGGCGAGCACGCGCTCGTCAGCTCGCAGTGGCCGCTCAGCACCCGCCTCTTG
CTGGGAGCCAACAGCCTGGGCATGTCCGTGGGCGACGCGCACAGGAACAAGCGCAAGGTG
ATGGCGCAGGTGTTCAGCCACGCGGCGCTGGAGGGCTACCTGCCGCAGGTGCAGCAGATG
GTGCGCGCTGCCGTGTCGCGCTGGCGAGACTGCCCCGGCGTCGTCACGGTGTACCCCGAG
TGCAAGACGCTGACGTTCCGCGTGGCGCTGCACGTGGTGGTGAGCTCGCGCATCGCGCCC
CACGAGGAGGCGCTGCTCGCCGACGCCTTCGAGCAGTTCGTCGAGAACTTCTTCTCACTG
CCGCTCGACGTGCCCTTCAGCGGCCTGCGTAAGGGCCTCAAGGCCAGGAAGGTGTTGCAC
GGCTACCTGGACAAGCTCCTTCGCGACAAGCGCGAGCGGCCGGAGCTCAAGGAGTCCCAG
GATGCCATGGACATCCTCATCGGCAGTGCCAAGGAGCATGGCAAGGAGATGTCCATGCTG
GAGCTGAAGGAAGCGGCCGTGGAGCTGATCTTCGCCGCGCACGCCACCACGGCGAGCGCC
AGCACGTCGCTCGTGCTCCAGCTGCTCAAGCACCCCGACGCGCTGGCGCGCCTGCGGCGG
GAGCTCGCCGATGCCGGCCTC---------------------GGGCCGCTGCTCACCCTC
GGACGCCTCGTCGGCCTGCGCTACCTCGACTGCGTCGTCAAGGAGGTGCTGCGGCTGCTG
CCGCCCGTGTCCGGCGGATACCGCACGGCGCTCAAGACCTTCGAGCTCGAGGGCTGCCAG
ATCCCCAAGGGCTGGAGCGTCCTCTACAGCATCCGCGACACGCACGAGACGGCGCCGGCC
TTCAGCTCGCCGCTCGACTTCGACCCCGACCGCTTCGACGCGACGCGCGCCGAGGACTCG
CGCTTCAGCTACCTGCCGTTCGGCGGCGGCGTGCGCAGCTGCCTGGGCAAGGAACTCGCC
AAGCTCATCCTCAAGGTGCTGGCCGTCGAGCTGGCCGGCGGCTGCACCTGGGAGCTGGCG
AGCGCCGAGTACCCGCGCATGCAGACGGTGCCCATCGTCCACCCGGTGGACGGACTCCAC
GTGCGCTTCAAGGCCCTGCCC
[56] P.m._CYP26B1_C1a
------------------------------------------------------------
------------------------------------------------------------
------------------------------------------------------------
------------------------------------------------------------
------------------------------------------------------------
------------------------------------------------------------
------------------------------------------------------------
------------------------------------------------------------
------------------------------------------------------------
------------------------------------------------------------
------------------------------------------------------------
---------------------------------GGCCTCAAAGCCAGGAAGGTGTTGCAC
GGTTACCTGGACAAGCTCCTTCGCGACAAGCTCGAGCGGCCGGAGTTTAAGGAGTCCCAG
GACGCCATGGACATCCTCATCAGCAGTGCCAAGGAGCATGGCAAGGAGATGTCCATGCTG
GAGCTGAAGGAAGCGGCCGTGGAGCTGATTTTCGCTGCGCACGCCACCACGGCGAGCGCC
AGCACGTCGCTCGTGCTGCAGATGCTCAAGCACCCCGACACGCTGGCGCGCCTGCGGCGG
GAGCTCGCAGATGCCGGCCTCGGCGGG------------GAGCGGCCTCCGCTCACCCTG
GGACGCCTCGTCGGCCTGCGCTACCTCGACTGCGTCGTCAAGGAAGTGCTGCGGCTGCTG
CCGCCCGTGTCCGGCGGCTACCGCACGGCGCTCAAAACCTTCGAGCTCGAGGGCTGCCAG
ATCCCCAAGGGCTGGAGCGTCCTCTACAGCATCCGCGACACGCACGAGACGGCGCCGGCC
TTCAGCTCGCCGCTTGACTTCGACCCCGACCGCTTCGACGCGACGCGCGCCGAGGACTCG
CGCTTCAGCTACCTGCCGTTCGGCGGCGGCGTGCGCAGCTGCCTGGGCAAGGAGCTCGCC
AAGCTCATCCTCAAGGTGCTAGCCGTCGAGCTCGCCGGCGGCTGCACCTGGGAGCTGGCG
AGCGCCGAGTACCCGCGCATGCAGACGGTGCCTATCGTCCACCCGGTGGACGGACTCCAC
GTGCGCTTCAAGGCCCTGCCC
[57] P.m._CYP26B1_C1b
------------------------------------------------------------
------------------------------------------------------------
------------------------------------------------------------
------------------------------------------------------------
------------------------------------------------------------
------------------------------------------------------------
---------------------------------------------------------GTG
CTGTCCAAGGTGTTCAGCCGCGCGGCCCTGGAGAGCTACGCGCCGGGGGTGGCGCGCGTG
GTGCGCGCCGCGGTGCGCGAGTGGCGCGCGCGCGCCGGCGCCGTGCGGGTCTACCCGGCC
TGCCAGGCCCTCATGTTCCGCGTGGCCGTGCGCGTGCTGCTCGGCCTCGAGCCGTCCCCG
CCCGATATGGCCACCTTCTCGGCCGACTTCACGCAGTTCGTGGACAACATCTTCTCCCTG
CCCGTCGACCTGCCCTTCAGCGGACTCCGCAAGGGACTGCGAGCCAGAGACTCCATGCAC
AAGTTCCTGGAGAGCACGCTGAGCGAGAAGCTGGCGTCGAGGCACGTCGGCACGCACGCC
GACGCCATCGACTACATGCTGGAGAGCGCCCGGGAGCAGGGGATCGAGCTGAGCGCCAAG
GAGATCAAGGAGGCTGCGGTGGAGCTCATTTTTGCCGCGTACTCCACCACGGCGAGCGCG
TGCACATCGCTCGTGCTGCTGCTGCTCACGCACCCCGAGGCGCTGGCCAAGCTGCGGGCC
GAGCTGCGTGCGCACGGCCTC------------------CCCGAGGCGCCC---------
---------------------TGTTGTGGCTGCGCGCACCGC------------------
CCTGACGCCGCAGACGCCACCGCCGCGGCGTCCCGGCCGCACGCCGNN---GGCTTCCAA
ATCCCCAAAGGCTGGAGCGTGCTGTACAGCATCCGGGACACGCACGACACGGCGCCCGTG
TTCCCAGACCCCGAGCACTTCCAGCCAGAGCGCTGGGCCAGCGAAGACCCCGACTCGGCG
CGCTTCAGCTACGTGCCGTTCGGCGGCGGCGTGCGGGGCTGCGTGGGCCGCGAGCTCGCG
CGCCTCATGCTCAAGCTGCTGGCCGTGGAGGTGGCCGGCTCGAGCCGCTGGGAGCTGGCG
AGCGCCGAGCCGCCCCGCATGCAGAACGTGCCCATCGTGCACCCCGTGGACGGCCTCCGC
GTTCGCTTCTACGGCCTGGAC
[58] L.j._CYP26B1_C1b
------------------------------------------------------------
------------------------------ATGCGGTGGGCGGCCACGCGCGACCCCAGC
TGCAAGCTGCCGCTGCCGGGTGGCTCCATGGGGCTGCCGCTCATCGGCGAATCTCTGCAC
TGGATGGTCCAGGGTCCCGGCTTCCACGCGTCTCGGCGCGCGCGTCACGGCAACGTCTTC
AAGACGCACCTGCTGGGCCGGCCCGTGGTGCGCGTGACGGGCGCGCAGCACGTGCGCCGC
ATCCTCATGGGCGAGCACGCGCTCGTGAGCGCCTGCTGGCCCGCGAGCACGCGCATGCTG
CTGGGCAGCAACACGCTCATCAACTCGGTGGGAGAGGCGCACCGCACGCGTCGCAAGGTG
CTCACCAAGGTGTTCAGCCGCGCCGCTCTGGAGAGCTACGCGCCGGGGGTGGCGCGCGTG
GTGCGCGCCGCGGTGCGCGAGTGGCGCGCGCGCGCCGGCGCCGTGCGGGTCTACCCGGCG
TGCCAGGCGCTCATGTTCCGCGTGGCCGTGCGCGTGCTGCTCGGCATCGAGCCGTCCCCG
CCCGACATGGCCACCTTCTCGGCCGACTTCACGCAGTTCGTGGACAACATCTTCTCCCTG
CCCGTCGACCTGCCCTTCAGCGGACTCCGCAAGGGACTGCGAGCCAGAGATTCCATGCAC
AAGTTCCTGGAGAGCACGCTGAGCGAGAAGCTGGCGTCGAGGCACTCCGGCACGCACGCG
GACGCCATCGACTACATGCTGGAGAGCGCCCGCGAGCAGGGCGTCGAGCTGAGCGCCAAG
GAGATCAAGGAGGCTGCGGTGGAGCTCATCTTTGCCGCGTACTCCACCACGGCGAGCGCG
TGCACATCGCTCGTGCTGCTGCTGCTCACGCACCCCGAGGCGCTGGCCAAGCTGCGGGCC
GAGCTGCGCGCGCACGGCCTC------------------CCCGAGCCGCCC---------
---------------------TGTTGTGGCTGCGCGCACCGCGACGCAGACGCCGCCACA
GACGCCGCCGAAGGGGGGATCTCGTCGCCGCTCGCTCCCGAAGAGGCCGGGGGCTTCCAA
ATCCCCAAAGGCTGGAGCGTGCTGTACAGCATCCGGGACACGCACGACACGGCGCCCGTG
TTCCCGGACCCCGAGCACTTCCAGCCAGAGCGCTGGGCCAACGAGGACCCCGACTCGGCC
CGCTTCAGCTACGTGCCGTTCGGCGGCGGCGTGCGGGGCTGCGTGGGCCGCGAGCTCGCG
CGCCTCATGCTCAAGCTGCTGGCCGTGGAGGTGGCCGGCTCGAGCCGCTGGGAGCTGGCG
AGCGCCCAGCCGCCGCGCATGCAGAACGTGCCCATCGTGCACCCCGTGGACGGACTCCGC
GTTCGCTTCTACGGCCTGGAC
[59] C.m._CYP26B1
------------------------------------------------------------
------------------------------------------------------------
------------------------------------------------------------
------------GGCTCCAACTTCCACGCGTCCAGGAGGGAAAAGTATGGGAACGTGTTT
AAGACGCATTTGTTGGGCCGGCCGCTGATCAGGGTGACAGGCTCCGAGAATGTGCACAAG
ATCCTGATGGGGGAGCACTCTCTCGTCACCACCCAGTGGCCACGCAGCACCAGAATGTTA
CTGGGACCCACCAGCCTCGTCAACTCTGTGGGTGATGTCCATCGGCACAAGAGGAAGGTC
TTTGCTAAACTGTTCAGTCACGACGCATTGCAGAGTTACCTTCCGAAGATCCAGCAGGTA
ATCCGGGATGGAATCCGAGATTGGAGCAGCAGTGAGGAGCCCATCGTGGTTTATCAGGAA
GCTAAGAAGCTGACGTTCCGGATTGCCGTGCGTGTGCTCCTAGGTTTCCAGGTCTCTGAG
GAGGACCTCAGCCTCCTCTCCAGCAACTTCGAGCAACTCGTTGCTAATCTCTTCTCCTTA
CCCCTCAACCTTCCCTTCAGTGGGTACAGGAAGGGAATGCGAGCAAGAGACAACCTGTAC
ACATACCTGCAGAAAGCCATCAGCGAGAAGCTGCAGGGC---GGGCAGGACGAGTATTCA
GACGCCCTGGACATCCTGATCGAGAGCGCCCGCGAGCATGGCAAGGAGCTCAGCATGCAG
GAACTCAAGGAGTCGACAGTGGAGCTGATTTTCGCTGCCTTCGCCACCACGTCCAGTGCG
TGTACCTCTCTGGTGTTACAGCTGTTACAGCACCCTGGGGTGTTAGAGAAGCTGCGTGAG
GAGCTGGGCCATCAGGGGCTGGTTCAGGGCTGTCGCTGCCAG---GAGACCCTCCGCATG
GACACCATTGCCCGCCTCAAGTACCTGGACTGTGTCATTAAAGAGGTGCTTCGCCTGCTG
CCCCCTGTGTCCGGGGGTTATAGGTCAGCACTGCAGACCTTCGAACTCGATGGCTGCCAG
ATTCCCAAGGGATGGAGCGTATTGTACAGTATCCGAGACACCCACGACACGGCGCAGGTG
TTCCAGAACGTGGCCGCCTTCGATCCTGATCGTTTCGGCGAGGAGAGGGACGAGAACAAG
CGTTTCAATTACATCCCGTTCGGGGGTGGGGTGCGTGGCTGCCTGGGCAAGGAGCTGGCC
AAGCTGGTGCTGAAGGTCCTGGGGGTGGAGTTGGCTATCTCCAGCCGCTTCCAGCTAGCC
ACACGCTCCCCCCCACGCATGCAGACCGTCCCCGTCGTCCATCCCGTGGATGGACTCAGG
GTCCGCTTCTGTGGCCTGGAC
[60] C.m._CYP26B2
ATCCCGGAGGTGCTGCCCTTCTCCATCGCTCCGATTGCTGTCCTTGTCCCTGGGCTCCTT
TTCCTGGCTGCTTGCCTGTACTTATGGAAGCTTCGGTGGGACTTAAAGCGAGACAGAGAC
TGGGAGCTGCCTCTCCCACCAGGATCCATGGGGTTGCCACTGGTTGGAGAAACATTCCAC
TGGCTCCTGCAGGGTTCTGATTTTCATGCCTCCCGGAGAAAAAAATACGGAAACGTGTTC
AGGACGCACTTGCTCGGGCAACCAGTGGTGCGAGTGACGGGAGCGGAACATGTGCGACGG
CTGCTGCTGTCAGAGCACAACCTGGTCAGTGCCCAGTGGCCACGAAGCACTCAAGAACTC
CTTGGCCAGAGCAGCCTGGCAAACTCCATAGGGGACATCCACCGCTGCAAGAGGAAGGTC
TACGCAAGAGTTTTCAGTCATGATGCTTTAGAAAGCTACCTGCCCCGAATCAAGGAGGTG
GTGGCGGAGACGAGGAGGAGCTGGATTGCCAAGGGAGGACCAATTTCCGTGTATCCAGAG
AGTAAAAGGCTCATGTTCCGCATTGCCGTGTCAGTGCTCCTGGGATTCACTCCCACTCGG
CAGGAGTTCAACGACCTCTTTGCTAACTTTGAGCAACTCGCTGACAACATCTTTTCGCTG
CCTCTGGATGTCCCTGGCAGTGGCTATAGAAAGGGTTTACAAGCTCGTGACAGACTGCAT
CAATACATTGAGAAGGCCACTGAATTCAAGTTACAGTCC---GGTTCCTGCGGGTATTCA
GATGCCCTCAATATCCTAATGGAGAGCAGAAAAGAACATGACATGGAGATCAGTATGCAA
GAACTCAAGGAGGCCACAGTGGAGCTAATGTTCGCTGCCTGCGCATCTTCAGCCAGTGCC
TCCACATCTCTCATCCTGCAGCTGATGAAGAACCCGGGCGCCCTTGCCAAACTGAGACGA
GAGCTGCAAGCC---------------AACTGTGTGCCTGACGGTGACTTTCTGCATCTC
AGAGAGATCTCCCGCATGCACTACCTGGATTGCGTGGTCCAGGAGGTGCTGAGGATCCTG
CCACCTGTGTCTGGTGGATATCGGATAGCGCTCCAGACCTTTGATCTGGGTGGTTATCAG
ATTCCAAAAGGATGGAGCGTGCTTTACAGCATCCGAGACACACACGATACTGCTCCCATA
TTCCCAAATCCTGAAATTTTCAATCCGGACAGATTTGCTGAAGACCAAATGAAGGGGAAA
CGCTTTCAGTACTTGCCTTTTGGCGGGGGAGTTAGAAGCTGTCTTGGTAAAGAGCTTGCC
AAACTGACCATCAAAGTCTTGGCCATCGAGTTGGCCAGTACCAGTCACTGGGAACTAGCT
ACCAAAACATGCCCCAGGATGCTGACTGTGCCAGTCGTTCACCCAGATGATGGGCTAAAA
GTCCATTTTCAGAACATGTTT
[61] L.e._CYP26B2
------------------------------------------------------------
------------------------------------------------------------
------------------------------------------------------------
---ATGGTACAGGGTGCCAACTTCCACGCTTCCAGGAGAGAGAAATATGGGAACGTGTTC
AAGACGCACCTGCTGGGCAGGCCGGTGATCAGGGTGACGGGCGCGGAGAACGTCCGCAAG
ATCTTGATGGGCGAGCACAGTCTGGTGAGCGCCCAGTGGCCACTCAGCGCCAGGATCCTG
CTGGGCACCAACACGCTGGCCAACTCCAGCGGGGACCTGCACCGCCAAAGGAGGAGGATG
CTGGCCCGGGTGTTCAGCCACACCGCTCTGGACAGCTATATCCCCGGCACCCAGCGACTG
GTCCGCTCT---------------------------------------------------
------------------------------------------------------------
------------------------------------------------------------
------------------------------------------------------------
------------------------------------------------------------
------------------------------------------------------------
------------------------------------------------------------
------------------------------------------------------------
------------------------------------------GACGAGCGGCCCAGCATG
GCCACCGTGAGCCGACTCAGCTACCTGGACTGTGTCATCAAGGAGGTGCTGAGGCTGCTG
CCTCCCGTCTCCGGGGGCTACCGCACCGCACTGCAGACCTTCGAGCTGGACGGCTGCCAG
ATTCCTAAAGGGTGGAGCGTCCTGTACAGCATCAGGGACACACACGACACGGCCCCCGTC
TTTACGAACGTCGGCGTCTTCGACCCCGAGCGCTTCGGGGAGGACCGCGACGAGGACAAG
CGCTTCAGTTACATCCCCTTCGGAGGAGGGGTGAGGAGTTGCCTGGGCAAGGAGCTGGCC
AAACTCATCCTGAAGGTCCTGGCTATGGAGCTGAGCAGCACCAGCCGCTTCGAGCTGGCC
ACCAGGACGTTCCCGCTCATGTTGACTGTGCCTGTGGTCCATCCCAAGGATGGGTTGAAG
GTCAAATTCTACGGACTGGAC
[62] L.e._CYP26B1
TTATTTGAAGGCTTTGAGGTGATCTCGGCGCTGGCTGCCTGCTTGGTGTCGCTCCTGCTG
CTGCTCGCCGTGTCTCGACAACTGTGGCAGGTCCGCTGGGCGGTGACGAGAGACAGGAGC
TGCAGTCTGCCCATTCCTCGAGGCTCCATGGGATTACCAATCGTCGGGGAAACGTTTCAC
TGGCTGGTGGAGGGGTCGAGGTTCCACGCATCCCGTCGGGAGAAATACGGGAACGTCTTC
AAGACCCACCTGCTCGGCCGCCCCTTGATTCGGGTGACGGGCTCGGAGAATGTGAGGAAG
ATCCTGATGGGGGAACACACGTTGGTGAGCAGCCAGTGGCCGCGGAGCACCAGGATGCTG
CTGGGGACCACCAGCCTCATCAACTCCATCGGAGACATCCACCGCCACAAGAGGAAGATC
TTTGCCAAGGTGTTCAGCCACGATGCATTGGAATGCTACCTGCCCAAGATCCAGCAGGCC
ATCCAGGATGGGATCAGAGAATGGAGCAGCAGTGGCGAGCCCATCACCGTCTACCAGCAG
ACCAAGAAGTTGACCTTCCGCATCGCCGTGCGGGTCCTGCTGGGCTTCCGCGTGTCCGAG
GAGGACCTCGACCTCCTGTCCCAGAGCTTCGAGCAACTGGTGGCCAATCTCTTCTCCTTG
CCGCTCGACTTCCCCTTCAGTGGCTACAGGAAGGGGATGCGAGCTCGTGACAACCTTTAC
AAGTACCTGGAGAAGGCCATCAGCGAGAAGCTACAGAGC---AAACAGGACGACTACTCT
GACGCCTTGGACATCCTGATCAACAGTGCCCGGGAACAGGGCAAAGAGCTCAGCATGCAA
GAGCTGAAGGAGTCTACAGTGGAGCTGATCTTTGCTGCCTTTGCCACCACCTCCAGTGCC
AGCACCTCGCTCATCCTGCAGCTGCTGCAGCACCCAGCTGTGCTGGAGAAACTGCGACAA
GAACTGCGGGCCAACGGCATCCTGCAG------------CAC------------------
---------------------------GGCTGCAAGTGTGACGAG------------CGG
CCCAGCATGGCCACC---------------------------------------------
------------------------------------------------------------
------------------------------------------------------------
CGACTCAGCTACCTG---------------------------------------------
------------------------------------------------------------
------------------------------------------------------------
---------------------
[63] H.s._CYP26C1
GGGCTGAGCTGCCTGTCAGTGCTGGGGGCGGCGGGCACTGCTCTCCTGTGCGCGGGCCTG
CTGCTCAGCCTGGCCCAGCACCTCTGGACCCTCCGCTGGATGCTGAGCCGGGACCGGGCC
TCCACCCTGCCTCTGCCCAAGGGCTCCATGGGGTGGCCCTTCTTCGGCGAAACGCTGCAC
TGGTTAGTTCAGGGCTCGCGCTTCCACAGTTCTCGCCGAGAGCGCTATGGGACAGTGTTC
AAGACGCACCTGCTGGGCAGGCCAGTGATCCGCGTGAGCGGCGCGGAGAACGTGCGCACC
ATCCTGCTGGGCGAGCACCGCCTGGTGCGCAGCCAGTGGCCGCAGAGTGCGCACATCCTG
CTGGGCTCGCACACACTGCTAGGTGCGGTCGGCGAGCCGCACCGGCGGCGGCGCAAGGTC
CTGGCGCGCGTGTTCAGCCGCGCCGCGCTGGAGCGCTACGTGCCGCGCCTGCAGGGGGCG
CTGCGGCATGAGGTGCGCTCCTGGTGCGCGGCGGGCGGGCCGGTCTCAGTCTACGACGCC
TCCAAAGCGCTCACCTTCCGCATGGCCGCGCGCATCCTGCTGGGGTTGCGGCTGGACGAG
GCGCAGTGCGCCACGCTGGCCCGGACCTTCGAGCAGCTCGTGGAGAACCTCTTCTCACTG
CCTCTGGACGTTCCCTTCAGTGGCCTACGCAAGGGCATCCGGGCAAGGGACCAGCTGCAT
CGGCACCTGGAGGGGGCCATTTCTGAGAAGCTTCACGAGGACAAGGCTGCAGAGCCGGGT
GATGCCCTCGACCTAATCATTCACAGTGCAAGGGAGCTGGGCCATGAGCCCTCCATGCAG
GAGCTGAAGGAGTCGGCTGTGGAGCTCCTCTTCGCCGCCTTCTTCACCACGGCCAGTGCC
AGCACCTCGCTCGTCCTGCTGCTACTGCAGCATCCGGCGGCCATCGCCAAGATTCGGGAG
GAGCTGGTGGCGCAGGGGCTGGGGCGCGCGTGCGGCTGCCCCGAGCCCGACCTCAGCCTC
GCGGCGCTGGGCCGTCTGCGCTACGTCGACTGCGTGGTCAAGGAGGTGCTGCGCCTCCTG
CCGCCAGTGTCCGGGGGCTACCGCACCGCCCTGCGCACCTTCGAGCTCGACGGCTACCAG
ATCCCCAAGGGCTGGAGCGTGATGTATAGCATCCGGGACACGCACGAGACGGCTGCGGTG
TACCGCAGCCCCGAAGGCTTCGATCCAGAGCGCTTCGGCGCAGCGCGCGAAGATTCCCGG
CGCTTCCATTACATCCCGTTCGGCGGCGGTGCGCGCAGCTGCCTCGGCCAGGAGCTGGCG
CAAGCCGTGCTCCAGCTGCTAGCTGTGGAGCTAGTGCGCACCGCGCGCTGGGAACTGGCC
ACACCCGCCTTCCCCGCCATGCAGACGGTGCCCATCGTGCACCCAGTGGACGGGCTGCGG
CTCTTTTTCCACCCCCTCACG
[64] M.m._CYP26C1
GGGCTGAGCTGTTTGTCCGTGCTGGGGGCTGCCGGCACCACTCTCCTGTGTGCGGGTCTG
CTGCTCGGCCTGGCCCAACAACTCTGGACCCTCCGCTGGACTCTGAGCCGGGATTGGGCC
TCCACCTTGCCCCTACCCAAGGGCTCCATGGGCTGGCCATTCTTCGGTGAAACGCTGCAC
TGGTTGGTACAGGGCTCTCGTTTCCACAGTTCCCGCCGCGAGCGCTACGGGACAGTGTTT
AAGACGCACCTTCTGGGCAGGCCAGTGATCCGGGTGAGCGGCGCTGAGAACGTGCGCACC
ATCCTGCTGGGCGAGCACCGCCTGGTGCGTAGCCAGTGGCCACAGAGTGCGCATATTCTA
CTAGGGTCACACACACTACTTGGCGCGGTTGGTGAGCCCCATCGGCAACGGCGTAAGGTC
CTGGCGCGCGTGTTCAGCCGCTCCTCTCTGGAGCAATTCGTGCCACGGTTGCAGGGGGCG
CTGCGGCGAGAGGTGCGCTCCTGGTGCGCCGCCCAACGACCGGTGGCTGTTTACCAGGCG
GCCAAAGCACTCACCTTCCGCATGGCCGCGCGCATCCTGCTGGGTCTGCAGCTGGACGAA
GCGCGATGCACCGAGCTGGCCCATACCTTTGAACAGCTGGTGGAGAACCTCTTCTCACTG
CCCTTGGACGTACCGTTCAGCGGCCTGCGCAAGGGCATCCGGGCCAGGGACCAGTTGTAT
GAGCACCTGGATGAGGCCGTCGCTGAGAAGCTTCAGGAGAAACAGACAGCAGAGCCAGGT
GATGCCCTGCTCTTGATTATTAACAGCGCTAGGGAGCTGGGCCACGAGCCCTCAGTGCAA
GAGCTGAAGGAGTTGGCTGTAGAGCTCCTCTTCGCGGCCTTTTTCACCACAGCCAGCGCC
AGCACATCCCTCATCCTGCTGCTTCTGCAGCACCCAGCAGCCATCACCAAAATCCAGCAG
GAGCTGTCAGCGCAGGGCCTGGGGCGCGCGTGCACTTGCCCCGAGCCGGACCTTAGCCTG
GCCATGCTGGGCCGTTTGCGCTACGTCGACTGCGTAGTCAAGGAGGTGCTGCGCCTCCTA
CCGCCGGTGTCCGGGGGCTACCGCACTGCGCTGCGCACCTTTGAACTGGACGGTTACCAG
ATCCCCAAAGGCTGGAGCGTGATGTATAGCATCCGAGACACGCATGAGACAGCCGCAGTG
TACCGTAGCCCCGAGGGCTTCGATCCGGAGCGCTTTGGCGTGGAGAGTGGAGACGCGCGG
CGCTTTCATTACATCCCGTTCGGCGGCGGCGCGCGCAGCTGCCTGGGGCAGGAGCTAGCG
CAGGCGGTGCTGCAACTGCTCGCAGTCGAGCTGGTGCGCACCGCGCGCTGGGAGCTGGCC
ACACCTGCCTTCCCCGTAATGCAGACGGTGCCCATCGTGCACCCGGTGGACGGGCTGCTG
CTCTTTTTCCACCCTCTTCCG
[65] M.d._CYP26C1
GGGATGAGCAGTCTCTCAGTGGCGGAAGCTGCACTGACCATCCTACTCTCCCTGGGGCTG
CTGCTCAGCGTGGCCCAACACCTCTGGACCTTGCGCTGGACTTTGAGCAGAGACCGGGCA
TGCGCTCTGCCCCTTCCCAAGGGTTCTATGGGCTGGCCCTTTTTCGGAGAGACGCTGCAC
TGGCTGGTTCAGGGCTCCAGGTTCCACAGCTCTCGTCGGGAGCGCTACGGGACGGTATTC
AAAACGCACCTGCTGGGCAAGCCATTGATCCGCGTGAGCGGCGCCCAGAACGTGCGCACC
CTCCTCCTGGGCGAGCACCGCCTGGTGAGCAGCCAATGGCCTCAGAGCGCGCGCATCCTG
CTAGGCTCTCACACGCTTCTGGGGGCAGTCGGAGAGCCCCACCGGCAGCGGCGCAAGATT
CTGGCCCGAGTATTCAGCCATGCGGCACTAGAAAGCTACATGCCGCGCATCCAGGCCACG
CTGCGGCGGGAACTTTGGACTTGGTGCGGGGTCCCAGGACCAGTCTCGGTGTACTCGGCC
ACTAAGGCTTTGACCTTCCGCATCGCCGCGCGGATCCTGTTGGGTCTGCGCCTGGAAGAA
AGCGAATGCAACGAGCTGGCCAAGACGTTCGAGCAACTCATGGAAAACCTCTTTTCTCTG
CCTCTGGATGTGCCCTTCAGCGGACTGCGCAAGGGGATTCGAGCCAGGGACCTGCTACAT
GAGCACATGGAGAAAGCCATTCGGGAGAAATTGCAGAGGAGTGAGCCTGGAGGACAAAAG
GATGCTCTGGATTTCATCATCAACAGTGCCAAAGAACAAGGCTGGGAACTCACCATGCAG
GAACTGAAGGAGTCGGCCATTGAACTGATCTTCGCTGCCTTCTTTACAACTGCAAGCGCG
ACCACGTCCCTCCTCCTCCTCCTCCTGAAATATCCTTCCTCCATAGAGAAAATCAGGCAG
GAGCTGGCTTCCCACGAACTGACCAGACAGTGTTCTTGCCCTGATCCTGACCTCACCCTG
GAGAAGCTGAGCCGCCTTCACTACCTGGACTGCGTAATCAAGGAGGTCTTGCGCCTCCTG
CCGCCAGTGTCCGGGGGCTACCGCACCGCGCTGCAGACCTTCGAGCTGGACGGCTACCAG
ATCCCCAAAGGCTGGAGTGTGATGTACAGTATCCGCGACACTCACGAGACCGCGGCCATC
TACCGGAGCCCCGAGGGGTTCGACCCGGAGCGCTTCGGCTCAGCTTGGGAAGAGCATCGG
CGTTTCCACTACATTCCGTTCGGCGGCGGCGTGAGGAGTTGTATCGGCAAGGAGCTGGCC
CAGGCCATCCTCAAGCTGTTTGCTGTGGAGCTGGTGCGTACCGTGCGCTGGGAGTTGGCC
ACGGCCAGCTTCCCGGACATGCAGACCGTGCCGATCGTGCACCCAGTGGACGGGCTCCAG
GTCTTTTTCTACCCACTCCCG
[66] G.g._CYP26C1
NNNNNNNNNNNNNNNNNNNNNNNNNNNNNNNNNNNNNNNNNNNNNNNNNNNNNNNNNNNN
NNNCTCGCCCTGTGCAGGCACCTGTGGGCGCTGCGCTGGAGCCTCAGCCGAGACCGTGCC
AGCGCCCTGCCGCTGCCCAAGGGCTCCATGGGCTGGCCCTTCTTCGGGAGGACCCTGCAC
TGGCTGCTGCAGGGCTCCCGCTTCCACAGCTCCCGGCGGGAGCGCTACGGCAACGTGTTC
AAGACCCACCTGCTGGGCCGCCCGGTGGTGCGGGTGACGGGCGCTGAGAACGTCCGCAAG
ATCCTGCTGGGCGAGCACACGCTGGTCAGTGCGCAGTGGCCCCAGAGCACCCAGATCCTC
TTGGGCTCCCACACCCTGCTCGGCTCCACGGGTGACCTGCACCGCCAGCGCCGCAAGATC
CTGGCCAGAGTGTTCTGCCGCGCCGCCCTGGAAAGCTACCTGCCGCGGATCCAGAAGGTT
GTGAGCTGGGAGCTGCGGGGCTGGTGCATGCAGCCGGGCTCCATCGCCGTTTATTCCTCT
GCTAAAACCTTAACTTTCCGCATTGCAGCTCGGATTCTGCTGGGACTCCGTCTGGAGGAC
---------------CTGGCCAAAACCTTTGAACAGCTGGTGGAGAACCTCTTCTCCCTG
CCCCTCAATGTGCCCTTCAGCGGGCTGCGCAAGGGCATCAAAGCACGGGACATGCTGCAT
GAGTTCATGGAGAGGGCCATACAGGAGAAACTGCAGCGAGCCATATCAGAAGAACACAGC
GATGCTCTGGATTTCATAATAAACAGTGCCAAGGAGCACGGCAAAGAGTTCACCATGCAG
GAGCTGAAGGAGTCAGCCATCGAGCTCATATTTGCTGCTTTTTTCACCACGGCCAGTGCC
AGCACCTCCCTCATCCTCCTGCTGCTAAAGCACCCCTCAGCAATTGAAAAAATCCGTCAG
GAGCTGGTATCCCATGAGCTGTACCCAGGCTGCCGCTGC---CCCCTGGACATCAGCCTG
GAGCAGCTGAGCCGCCTGCGCTACCTGGACTGCGTGGTCAAGGAGGTGCTGCGGGTGCTG
CCGCCGGTCTCTGGGGGGTACAGGACTGCACTGCAGACCTTTGAGCTGGATGGTTACCAG
ATCCCCAAGGGCTGGAGCGTGATGTACAGCATCCGTGACACACATGAGACGGCTGCCATC
TACCAGAGCCCAGGTGGCTTTGATCCTGACCGCTTCAATGTCACCCATCTGGAGGCT---
CGCTTCCACTACATCCCCTTTGGCGGCGGGGCACGGAGCTGCATCGGCAAGGAGCTGGCA
CAGGCCATCCTGAAGCTGCTGGCCATCGAGCTGGTCACCACGGCCCGCTGGGAGCTGGCC
ACCCCCACCTTCCCCGCCATGCAGACCGTGCCCATCGTGCACCCCGTCGACGGGCTGCAG
CTCTACTTCCACCCCCTGTGG
[67] X.t._CYP26C1
GAGATCAGCTACACGTCCTTCTTTGAGGCTGCCCTGACCTCAGCCCTCTCACTGGTCCTC
CTGTTGGCTGCATCTCACCAGCTCTGGTCCCTGAGATGGCACAGCACTAGGGACAGAGGG
AGCAGTTTGCCCCTACCCAAGGGCTCCATGGGATGGCCCTTCTTTGGAGAAACTCTGCAT
TGGCTTGTGCAGGGCTCTAGCTTCCATAGTTCCAGGAGAGAGAAGTATGGCAACATATTT
AAGACCCACCTGCTGGGGAAGCCGGTTATTCGGGTGACAGGGGCAGAGAACATTCGCAAG
ATCTTGTTGGGAGAACACCACCTTGTCAGCACCCAGTGGCCACAGAGCACCCAAATCATC
TTGGGCTCCAATACTCTTTCCAACTCTATTGGGGAGCTCCATCGACAAAAGCGCAAGATG
ATGAGCAAGGTGCTGAGCAGCGCTGCCCTAGAGAGCTACCTGCCCCGGATCCATGAAGCG
GTGCGCTGGGAGGTGCGCAGTTGGTGCCGGGGGGTCGGGCCGGTCTCTATGCTCTCCTGT
GCCAAAGCCCTGACTTTCCGTATCGCCGCCCGGATCCTGCTGGGTCTCAGCCTGACAGAC
ACACAGTTCCAGGAGCTGACCCGGACCTTCGAGCAGCTGGTGGAGAACCTCTTCTGCCTC
CCCTTGGACATCCCATTCAGCGGCCTCCGAAAGNNNNNNNNNNNNNNNNNNNNNNNNNNN
NNNNNNNNNNNNNNNNNNNNNNNNNNNNNNNNNNNNNNNNNNNNNNNNNNNNNNNNNNNN
NNNNNNNNNNNNNNNNNNNNNNNNNNNNNNNNNNNNNNNNNNNNNNNN---------NNN
NNNNNNNNNGAATCTGCCATAGAATTAATATTTGCAGCTTTCTTGACAACTGCAAGTGCC
AGCACCTCCCTGGTACTGCTCCTACTCAAGCACCCCTCTGCCATCCATAAAATCCGCCAG
GAACTGGCATCTCATGGGCTCAGCGAAAAGTCCAACTGCCCACAGCAAAACATCAGCTTA
GAGAAGCTCAAGAGCCTCCATTACCTGGACTGTGTGGTGAAAGAGGTTCTGCGCCTGCTT
CCCCCAGTCTCGGGGGGCTACAGAACAGCACTTCAGACGTTTGAGCTGGATGGTTACCAG
ATCCCCAAAGGCTGGAGCGTTATGTACAGCATTAGGGACACCCACGAAACAGCAGCGGTG
TATCAAAACGCCGAAATGTTTGACCCAGAGAGGTTCAGCACGGAGAGAGACGAGGGGAAA
AGGTTCAACTACATTCCCTTCGGTGGAGGCGCCAGGAGCTGTATTGGGAAAGAACTGGCA
CAAATCATTCTCAAAATCCTGGCCATGGAGCTGGTAACTACTGCCAAGTGGGAGCTGGCC
ACGCCAAGCTTCCCCAAAATGCAGACCGTGCCAGTCGTGCACCCAGTGGATGGACTCCAG
CTTTCCTTCAGTTTCCTAGGC
[68] G.a._CYP26C1
CAGTTCGGGGTGCTGTCGGCTCTGGCCACCGCGCTCACCTCGCTCCTGTCCGCGCTCCTG
CTGCTGGCGCTGACCCGGCAGCTTTGGAGCCTCCGCTGGAGCCTGACCCGGGACAAAGAG
AGCAGCCTCCCGCTGCCCAAGGGCTCCATGGGCTGGCCGCTGATCGGAGAGACTTTCCAC
TGGCTGTTCCAGGGTTCCAACTTCCACATCTCGCGCAGAGAGCGCCACGGCAACGTGTTT
AAGACCCACCTCCTGGGGAAGCCCGTCATCCGCGTGACGGGGTCAGAAAACATCCGCAAG
ATCCTGCTGGGGGAGCACAGTCTGGTGTGCACCCAGTGGCCCCAGAGCACCCGCATCATC
CTGGGACCCAACACCCTGGTCAACTCCATTGGAGACCTGCACAAGAGGAACCGAAAAATT
CTAGCTAAAGTGTTTAGCCGGGGGGCTCTGGAGTCCTACCTGCCCCGGGTGCAGGACGTC
GTCAAGTCTGAAATCGCCAAGTGGTGCTCCGAGCCGGGCGCCATCGACGTTTACAGCGCG
GCCAAGTCAATGACGTTCCGTATCGCAGTCAGGGTCCTGCTGGGTCTGCAGATGGAGGAG
GAGCGGATAGTTTATCTGGCCAAGACCTTTGAGCAGCTGATGAACAACCTTTTCTCGCTG
CCCATTGATGCTCCTTTCAGTGGGTTACGCAAGGGGATAAAAGCAAGAGAAATCCTGCAT
GCCAACATGGAGAAAATTATTCAGGAAAAGATTGAGCGGCAGCAGGCAGAGGAATATCAC
GACGCCTTTGACTACATGCTGTCCACTTCCAAGGAGCACGGCCAGCAGCTCAACATCCAG
GAGCTTAAGGAAACGGCGGTAGAGTTGATCTTCGCGGCTCACTCCACCACAGCCAGCGCC
TCCACATCTCTGATTCTGCAGTTTCTCCGCCATCCAGCGGTGGTGGAGAGGGCCAGGATC
GAGCTGGAAGCCGAGGGCCTTGCCTACCTCAACGGAGACCATGTTCCCTATCTGAGCCTG
GACAAGCTGAGCCGGCTCCGCTACGTGGACTGTGTCGTCAAAGAGGTGCTCCGCTTCCTG
CCGCCGGTATCCGGCGGTTACCGGACCGCCCTGCAGACGTTCGAATTAGACGGCTACCAG
ATCCCCAAAGGCTGGAGTGTAATGTACAGCATCCGGGACACTCATGAGACCGCAGCGGTC
TTCCAGAGTCCGGAGCTGTTTGACCCTGACCGGTTCGGACCGGACCGGGAGGAGAGCCGG
CGCTTCAGCTACGTGCCGTTCGGCGGGGGCGTGAGGAGCTGCGTTGGGAAAGAACTGGCC
CAGATGATCCTAAAGACGCTGGCAGTGGAGCTCATCGGGACCTGTAAATGGACTCTGGCC
ACCAAGAACTTCCCCAAGATGCAGACGGTGCCAATAGTGCATCCGGTCAACGGGCTGCAT
GTGAATTTCACTTACAACAAC
[69] T.r._CYP26C1
ATGTTGGGGCTGGTTTCGGCCTTGGCCACCGCGCTCACGACGCTGCTGTTGCTGCTGCTG
CTGCTGGCGTTAACGCGGCAGCTATGGAGCTTCCGCTGGAGCCTGACGCGGGACAGAAGG
TGCGAGCTGCCGCTGCCCAAAGGCTCCATGGGCTGGCCGCTGGTCGGGGAGACCTTCCAG
TGGCTGTTTCAGGGTTCAAACTTCCACATTTCGAGAAGAAAGCGCCATGGAAATGTATTC
AAGACACACCTACTTGGAAAGCCCCTCGTCAGAGTCACAGGTGCGGAAAACATACGCAAG
ATCTTGTTGGGTGAACACAGCCTAGTGTGCACCCAGTGGCCACAGAGCACCCGTATCATC
CTGGGACCGAACGCACTGGTCAACTCTATTGGAGAGCTGCACAAGAGGAAGAGGAAGATC
CTGGCTAAAGTGTTTAGCCGGAAGGCTCTGGAGTCCTATCTGCCCCGCCTACAGGAAGTT
ATCAAGTGTGAAATAGCCAAGTGGTGCGCCGAGCCAGGCTCGGTTGATGTTTACGCCGCT
ACCAGGTCTTTGACGTTCCGTATTGCCATCGGGGTTCTGCTGGGTCTGCATCTGGAAGAG
GAGAGGATAGATTACTTGGCGCAGATTTTTGGACAATTGATGAGCAACCTGTTCTCACTC
CCGATTGATGCTCCGTTCAGTGGGCTACGCAAGGGGATCAAAGCCAGAAAAATCCTTCAT
GCAAATATGGAGAAGATTATTGAGAAAAAGATGGAGCGACAGCAGGAAGAGGAATATCGT
GATGCTTTTGACTACATGCTGTCCACCTCCAAGGAGCAGGGCCAGCAGATCAGCATCCAG
GAGCTTAAGGAGACAGCAGTCGAGCTGATCTTTGCTGCTCATTCCACCACAGCTAGTGCG
GCCACCTCATTGGTTCTTCAGCTTCTTCACCACCCAGAGGTGGTGGAGAGGGTCAGGGTG
GAGCTTGAGGCACAGAAGCTCTGCTACGGGCAGAAAAAGCAGGCTTCAAATCTGAGCCTG
GACAAACTGAACCAGCTCCACTACATCGATTGTGTCATTAAAGAGGTGCTCCGTTTCCTG
CCACCTGTTTCAGGAGGTTACCGGACAGCGCTGCAGACTTTTGAACTGGATGGATACCAG
ATTCCCAAAGGCTGGACTGTGATGTACAGCATCCGTGACACCCATGAGACTGCAGAGATC
TTCCAGAACCCAGAGCTGTTTGACCCAGATCGGTTTGTAACAGCCCAGGTGGAGAGCCGC
CGGTTCAGCTATGTTCCATTTGGTGGTGGTGTCCGAAGCTGTGTGGGCAAGGAGTTGGCA
CAGATCATCCTAAAAACTCTGACCATTGAGCTGATCAGGACGTGTAAATGGACCTTGGCC
ACAGAGAAATTCCCCAAAATGCAGACTGTACCGATAGTGCACCCTGTAAATGGGCTGCAT
GTGAACTTCATGTACAAA---
[70] O.l._CYP26C1
CAGTTCGGGGTACTGTCGGCTCTGGCCACCGCGCTCACGTCCGTGCTGTCCGCGCTGCTG
CTGTTGGCGCTCACCCGCCAGCTGTGGAGCCTCCGCTGGAGCCTGACGCGGGACAAGGAG
AGCAGTCTGCCGCTGCCGAGGGGCTCCATGGGCTGGCCGCTGGTGGGAGAGACCTTCCAC
TGGCTGTTCCAGGGTTCAAACTTCCACATCTCCCGCAGAGAACGCCATGGCAACGTGTTC
AAGACCCACCTCCTAGGGAAGCCTCTGATCCGGGTCACGGGTGCAGAAAACATACGGAAA
ATCCTGCTGGGTGAGCACAACCTGGTGTGCACACAGTGGCCCCAGAGCACGCGCATTATC
CTGGGGCCCAACACCCTGGTCAACTCCATAGGAGACCTTCACAGGAGAAAGAGGAAGGTT
CTAGCCAAAGTCTTTAGCCGCGGGGCTCTGGAGTCCTACCTGCCCCGGCTGCAGGACACC
ATCAAGTCTGAAATCGCTAAGTGGTGCTCTGAGCCGGGCTCCATTGATGTGTACAGCGCC
GCCAAGTCCCTGACGTTCCGCATTGCGGTGGCGGTGCTGCTCGGTCTGCAGTTGGAGGAG
GAGCGTATTGTGTACTTGGCCAAGATTTTCGAGCAGCTCATGAACAACCTCTTCTCACTG
CCCATTGACGCCCCGTTCAGCGGACTCCGCAAGGGTATCAAGGCCAGAGAGATCCTGCAC
GCCAACATGGAGAAGATCATCGAGGAGAAAATGCAGCGGCAGCAGACGGAGGAGCACCAA
GACTTCTTCGACTTTATGATGTCCAGTGCCAAGGAGCAGGACCACGAGCTCAGCATCCAG
GAGCTCAAGGAAACAGCAGTTGAGCTAATCTTTGCAGCTCACTCCACCACAGCCAGTGCC
TCCACCTCTCTGGTTTTGCAGCTTCTTCGCCACCCAGAAGTGGTGGAGAAGGCAGGAGTG
GAGCTGGAGGCAGAGGGGCTTGACTTTGCGCAGGATGCTGAGATCCCGTATCTGACTTTG
GAAAAGCTGAGTCAACTGCGCTACATCGACTGCATCATCAAGGAGGTGCTGCGCTTCCTG
CCGCCCGTGTCAGGTGGCTACCGCACAGCCCTGAAGACATTTGAGCTTGATGGTTACCAG
ATTCCCAAAGGCTGGAGTGTGATGTACAGCATCCGGGACACTCATGAGACAGCAGCAGTT
TTCCAGAGCCCAGAGATGTTTGATCCGGATCGCTTTGGCCCCGAGCGGGAGGAGAGCCGG
CGCTTCAGCTATGTGCCGTTCGGTGGCGGCGTGCGGAGATGCATCGGAAAGGAACTGGCA
CAGATCATTCTCAAAACCCTGGCGGTGGAGCTGATCGGAACCTGCAAATGGACTCTGGCA
ACGCAAAACTTTCCCAAGATGCAGACGGTGCCTATCGTTCATCCTGTCAACGGGCTGCAT
GTACGCTTTTCATACAAAAAC
[71] D.r._CYP26C1
GATTTCTGCCTCGTGTCCGCTTTGCTGTCGGTTGCCGATGCCGTCTTACCGACAGTGCTG
CTGCTCGCGGTCTCGCGGCTGCTTTGGGAGTTCAGGTGGAGCATCACCCGGGACAGGACG
TGTAAACTCCCACTCCCGCAGGGATCCATGGGCTGGCCGCTGGTCGGAGAAACTTTCCAC
TGGCTTTTCCAGGGTTCCAGCTTTCACATCTCAAGACGAGAGAAACATGGAAAGGTTTTT
AAAACTCACCTTTTGGGCAAACCTCTCATCCGAGTGACCGGTGCAGAAAACATCCGGAAG
ATTCTGCTGGGTGAACATACGGTGGTCTGCACACAGTGGCCCCAGAGCACACGAATCATC
CTGGGACCCAACACTCTAGTAAACTCAGTTGGAGATCTGCACAAGAGGAAAAGAAAAGTC
CTTGCTAAAGTGTTTAGTCGTGGGGCGCTGGAGGCATATCTTACTCGCCTTCAAGATGTC
GTCAAGTCTGAAATTGCAAAGTGGTGCACTGAGACCGGGTCTGTGGAGGTTTACACCGCT
GCCAAGTCACTCACCTTCCGCATCGCCGTGCGAGTCCTGCTGGGTCTGCACCTGGAGGAG
CAGCAAATCACTTATCTCTCCAAAACCTTCGAGCAGCTCATGAATAATCTCTTCTCTCTT
CCTATTGACACTCCTGTTAGCGGCCTGCGCAAGGGAATCAGAGCTCGTGAGATTCTGCAC
TCTGCCATGGAGAAGATCATAGAGGAGAAGCTGAAAAAACAGCAAGCCAGCGATTACTGC
GATGCTTTTGACTACATGCTGAGCAGTGCGAGGGAAAATGACTATGAACTTACAATGCAA
GAACTCAAGGAAACGGCAGTTGAGTTAATCTTCGCTGCCCACTCGACGACGGCCAGCGCT
TCAACATCCCTGATCATGCAGCTGCTGCGTCATCCAGACGTGAGCGAACGAGCCAGAGCA
GAGCTGGAGAGCGAGGGCTTGATCACTGAAGCAGGAGACGAGGTCCCTTACCTGAGCTTG
GAGAAACTGAGTCAACTTTCATACCTGGACTGCGTGGTCAAAGAGGTGCTTCGGTTCCTC
CCACCGGTGTCTGGAGGATACAGGACAGTTCTGCAAACATTTGAACTGAACGGTTATCAG
ATCCCGAAGGGCTGGAGCGTCATGTACAGCATCCGCGACACACACGAGACGGCAGAAGCT
TATCAAAACCCAGAGCTCTTTGACCCAGACCGTTTCTGTGTGGGCCGAGAAGAAAGTAAA
CGTTTTAGTTACGTGCCTTTCGGAGGCGGTGTGAGGAGATGCATCGGCCGAGAGCTGGCT
TTGATTGTGCTCAAAACTCTGGCAGTGGAGCTACTGGCCACAGCGGACTGCACTCTGGCA
ACCCAAACATATCCAAGGATGCAGACGGTACCAATTGTGCATCCAGTCAATGGACTGCAT
GTGTTTTTTAACTACAGAACC
[72] L.o._CYP26C1
GAAAACAATCACTTCACGGTGCTGGCAGCTGTCATCACCTCCGTGCTGTCTGTGCTGCTG
TTGCTCGCTGTATCCCGGCAGCTGTGGACCCTTCGATGGACCATCACAAGGGACAGAAAA
TGCGAACTCCCCCTCCCGAAAGGTTCAATGGGCTGGCCGCTCTTTGGAGAAACCTTCCAC
TGGCTATTTCAGGGCTCCAGTTTTCACATCTCGAGGAGAGAGAAGTACGGAAATGTCTTT
AAAACCCACCTTTTAGGGAAACCTGTTATCCGCGTGACAGGAGCCGAAAACGTCCGTAAA
ATCTTGCTGGGAGAACACAATTTAGTGAGCACACAATGGCCACAAAGCACCCGGATTATC
CTGGGAGCCAACACTCTGGTTAACTCCATTGGGGACCTCCATAAACGGAAGAGAAAAATT
TTGGCTAAAGTGTTCAGCCGAGCAGCTCTGGAGACCTACACTCCGCGTTTGCAAGACGTT
GTCAGGTGTGAGATTGCGAAATGGTGCTCAGAGCGTGGCTCTGTCAATGTCTATGCTGCT
GCTAAAGCTCTCACCTTTCGCATCGCTATCCGAGTCCTTTTAGGGCTTAACATAGAAGAA
AGTCACCTGAACTACCTCTCTAAAATCTTCGAACAACTTATGGACAACCTCTTCTCACTC
CCGTTTGATGTGCCGTTCAGCGGTCTCCGTAAAGGTATGAAAGCCCGAGACACACTCCAC
GAGTGCATGGAGAAGATTATTAAAGAGAAATTACAGAGGCCTCAGTCCGAGGGTTACAGC
GATATCTTTGATTACATGCTGAGCAGTGCCAAAGAGAACGGGCACGAGTTGAGCATACAG
GAGCTGAAGGAATCTGCGGTGGAGCTCATATTCGCTGCCCACTCCACCACTGCCAGCTCC
AGCACCTCTCTCATCCTCCAGCTAATGAGACATCCCGCAGTCGCCGACAGAATCAGAGAT
GAGCTGGAGACACAGGGACTCAACTGGGTCTGTCGCTGTGATCTGCATCATTTGAACCTG
GAGAGACTGGGCCGACTGCACTACCTGGACTGCGTGGTGAAGGAAGTCCTCAGATTTCTC
CCTCCTGTCTCTGGAGGTTACAGGACAGCTCTGCAAACCTTTGAACTAGACGGATATCAG
ATTCCAAAAGGATGGAGTGTTATGTACAGCATCCGAGATACTCACGAAACAGCCGCGGTG
TACCAGAACCCCGAGATCTTTGACCCGGATCGCTTCGGATCTGAGAGGGATGAGGGCAAG
CGCTTCAATTACATTCCGTTTGGTGGAGGAATCAGGAGCTGCATCGGAAGGGAGCTGGCA
CAAGTCATATTAAAGACTCTGGCTATTGAGCTGTTGAATACTGCCGAGTGGGAACTGGCC
ACACCTGCCTTCCCAAAGATGCAAACAGTACCAATTGTGCACCCTGTCAATGGACTCCAT
GTTTATTTCCATTTCTTAAAT
[73] C.m._CYP26C1
GGGGTTGACTATCTGTCGGTGTTGGCCACCGCTCTCACCTCTCTGCTGTCTGTGCTGCTG
CTGCTCGCTGTATCGCGACAGCTATGGACTCTGGGCTGGAATGTGACCAGAGACCGGGGC
AACAAACTACCGCTGCCCAAAGGCTCAATGGGTTGGCCACTGCTCGGGGAGACGCTTCAC
TGGCTGGTACAGGGCTCTAATTTCCACGCTTCCAGGAGAGAAAAGTATGGAAATGTCTTT
AAGACGCATCTTTTAGGTAAACCGGTGATCCGAGTGACAGGTGCTGAGAATATCCGGAAA
ATCCTGATGGGGGAACACAGTCTGGTCAGTGCTCAGTGGCCGCAGAGCACAAGGATCATC
CTTGGCTTTAACACTCTGGCCAACTCCATCGGAGAGCTCCACCGCCAGAGAAGAAGAATT
CTGGCCAAGGTATTCAGTCACTCTGCTCTGGACAGCTACATTCCTCGGATCCAGCAGGTG
GTGCGCAGTCGGATCCGGGGCTGGTGTGGAGAGCGAGGTGCAGTGACTGTCTACCCGGCC
ACCAAAGCCCTGACCTTCCGCATTGCCATTCGGATCCTCCTCGGGCTGCGGGCCACCGAC
CAGCAGCTCACTCACCTCGCCGACATCTTCGAGCAGCTGATGGACAACATTTTTTCGCTG
CCCCTGGACATTCCCTTCAGCGGTCTGCGCAAGGGTATCAAAGCACGCGATACACTGCAC
GAATATCTGGAGAAAGCAATTATAGAGAAGCTACAGAAA---AATAGTTCAGATTACCCA
GATGCATTGGATTTTATGCTGAACAGCGCCAGAGAGCATGGAAAAGAGCTCAGCCTTCAG
GAACTAAAGGAATCTGCTGTCGAGTTGATCTTTGCTGCTTTCGCCACCACGGCCAGTGCC
AGCACATCACTGATGCTCCAGCTGCTCCAGAATGGTCAGGTCCTAGAGAAAATGAGACAG
GAATTGGAACAGCATGGTTTGATCCGGGACTGTGAGTGCCAA---CGCTATCTGAGGCTG
GAAACCTTGAGTCGTCTGCGCTATCTCGACTGTGTGATCAAGGAGGTGTTGAGGCTGCTT
CCCCCGGTTTCTGGGGGCTACAGGACAGCACTGCAAACCTTCGAATTAGATGGGTGCCAG
ATTCCCAAAGGTTGGAATATTATATACAGCATCCGTGACACACAAGAAACTGCTGCTGTC
TTCCTGAATCCTGACACATTTGATCCTGATCGTTTTGGACCAGAGCGGGATGAGAACAAA
CGATTTAATTACATACCCTTTGGAGCAGGCGTTCGGAGCTGCATAGGCAAAGAGCTGGCA
CAAGTGATCCTGAAAATTCTGGCAATTGAATTAACCAGTGCAGCTAGGTGGGAATTGGCG
ACTGCCACCTACCCTAAGATGCAGACTGTTCCTGTTGTGCACCCTGTGGATGGGCTGAAA
GTTAGATTTCATTGTGTGGAT
[74] H.s._CYP51
GGGTCGGTGCTGGGCCAGGCGATGGAGAAGGTGACAGGCGGCAACCTCTTGTCCATGCTG
CTGATCGCCTGCGCCTTCACCCTCAGCCTGGTCTACCTGATCCGTCTGGCCGGCCACCTG
GTCCAGCTGCCCGCACCTCCATACATTTTCTCCATTCCATTCCTTGGGCATGCCATAGCA
TTTGGGAAAAGTCCAATTGAATTTCTAGAAAATGCATATGAGAAGTATGGACCTGTATTT
AGTTTTACCATGGTAGGCAAGACATTTACTTACCTTCTGGGGAGTGATGCTGCTGCACTG
CTTTTTAATAGTAAAAATGAAGACCTGAATGCAGAATACAGTCGCCTGACAACACCTGTG
TTTGGGAAGGGAGTTGCATACGATGTGCCTAATCCAGTTTTCTTGGAGCAGAAGAAAATG
TTAAAAAGTGGCCTTAACATAGCCCACTTTAAACAGCATGTTTCTATAATTGAAAAAGAA
ACAAAGGAATACTTTGAGAGTTGGGGAGAAAGTGGAGAA---AAAAATGTGTTTGAAGCT
CTTTCTGAGCTCATAATTTTAACAGCTAGCCATTGTTTGCATGGAAAGGAAATCAGAAGT
CAACTCAATGAAAAGGTAGCACAGCTGTATGCAGATTTGGATGGAGGTTTCTGGCTCTTA
CCAGGTTGGCTGCCTTTGCCTAGTTTCAGACGCAGGGACAGAGCTCATCGGGAAATCAAG
GATATTTTCTATAAGGCAATCCAGAAACGCAGACAGTCTCAA---------AAAATTGAT
GACATTCTCCAAACTTTACTAGATGCTACATACAAGGATGGGCGTCCTTTGACTGATGAT
GAAGTAGCAGGGATGCTTATTGGATTACTCTTGGCAGGGCAGCATACATCCTCAACTACT
AGTGCTTGGATGGGCTTCTTTTTGGCCAGAGACAAAACACTTCAAAAAAAATGTTATTTA
GAACAGAAAACAGTC---------------TGTGGAGAGAATCTGCCTCCTTTAACTTAT
GACCAGCTCAAGGATCTAAATTTACTTGATCGCTGTATAAAAGAAACATTAAGACTTAGA
CCTCCTATAATGATCATGATGAGAATGGCCAGAACTCCTCAGACTGTGGCAGGGTATACC
ATTCCTCCAGGACATCAGGTGTGTGTTTCTCCCACTGTCAATCAAAGACTTAAAGACTCA
TGGGTAGAACGCCTGGACTTTAATCCTGATCGCTACTTACAGGATAACCCAGCATCA---
AAGTTTGCCTATGTGCCATTTGGAGCTGGGCGTCATCGTTGTATTGGGGAAAATTTTGCC
TATGTTCAAATTAAGACAATTTGGTCCACTATGCTTCGTTTATATGAATTTGATCTCATT
GATGGATACTTTCCCACTGTGAATTATACAACTATGATTCACACCCCTGAAAACCCAGTT
ATCCGTTACAAACGAAGATCA
[75] M.m._CYP51
GGCTGGGTGCTCGGACAGGCGATGGAGCAGGTGACAGGAGGCAACTTGCTTTCCACGCTG
CTCATCGCCTGCGCCTTCACTCTCAGCCTCGTCTACCTGTTCCGTCTCGTGGGCCACATG
GTCCAGCTGCCCGCTCCACCACATATTTACTCTATTCCATTCCTTGGCCATGCAATAGCA
TTTGGGAAAAGTCCAATTGAGTTTCTGGAAAATGCATATGAGAAGTATGGACCTGTGTTT
AGCTTTACCATGGTGGGCAAGACCTTCACTTACCTTCTGGGGAGTGATGCAGCTGCGCTG
CTCTTCAATAGTAAAAACGAAGACCTGAATGCAGAATACGGTCGGCTGACAACACCTGTG
TTTGGGAAGGGAGTTGCATATGATGTGCCAAATGCAATTTTCTTGGAACAGAAGAAAATC
ATAAAAAGTGGCCTTAACATAGCCCACTTTAAGCAGTATGTTCCTATCATTGAAAAAGAA
GCAAAGGAATACTTTCAAAGTTGGGGAGAAAGCGGAGAA---AGAAATGTGTTTGAAGCA
CTGTCTGAGCTCATAATTTTGACAGCTAGCCATTGTTTACATGGAAAGGAAATTAGAAGT
CAACTCAACGAGAAGGTGGCTCAGCTGTACGCAGACCTGGATGGAGGTTTTTGGCTATTG
CCAGCTTGGCTGCCTCTGCCAAGTTTCAGGCGCAGGGATAGAGCCCATCGAGAGATCAAG
AATATTTTCTATAAGGCCATCCAGAAGCGCAGGCTGTCAAAA---------CCAGCTGAG
GACATTCTTCAAACTTTACTAGATTCTACATACAAGGACGGGCGTCCTCTAACAGATGAG
GAGATATCAGGGATGCTCATCGGACTGCTGCTGGCTGGACAGCACACATCCTCCACCACC
AGTGCCTGGATGGGCTTCTTTCTGGCCAAAGATAAACCACTTCAAGAAAAATGCTACTTA
GAACAGAAAGCAGTG---------------TGTGGCGAGGATCTGCCTCCTTTAACTTAC
GACCAGTTGAAGGATCTGAATTTACTTGATAGATGCATAAAAGAAACACTAAGACTGAGG
CCTCCAATAATGACCATGATGAGAATGGCCAAGACCCCTCAGACGGTGGCAGGGTACACC
ATTCCTCCAGGACATCAGGTGTGTGTCTCTCCTACTGTCAATCAAAGACTGAAAGACTCC
TGGGCAGAGCGCTTGGACTTTAATCCTGACCGCTACTTACAGGATAACCCAGCATCA---
AAGTTTGCCTATGTGCCATTTGGAGCTGGGCGTCATCGTTGTGTTGGAGAAAATTTTGCC
TATGTTCAAATTAAGACAATTTGGTCGACTATGCTTCGTTTATATGAATTTGACCTCATC
AATGGATATTTTCCCACTGTGAATTATACAACAATGATCCACACCCCAGAAAACCCAGTA
ATCCGTTACAAACGACGATCA
[76] M.d._CYP51
CTACTCGGGATGCTGGAGGGCGCCGCGGAGGCGGTGGGCGGCGGGCGACTGTCGGCCGTG
CTGGCCGCTTTCGTGTGCACGCTCAGTCTGGCCTACCTGCTGCGCCGCCTGGGCCTCCTG
CAGGGTCTGCCCAGACCACCCTACATCTTCTCTATTCCTTTCCTTGGTCATGCAATAGCA
TTTGGGAAAAGTCCTATTGAATTTCTAGAAAATGCATATGAGAAGTATGGACCTGTATTT
AGTTTTACAATGGTGGGCAAGAAGTTTACATACCTCCTTGGCAGTGAAGCTGCTGCCCTG
CTCTTCAACAGCAAGAATGAAGATTTGAATGCAGAATATGGCCGGCTCACTACACCAGTC
TTTGGAAAGGGAGTTGCTTATGATGTGCCCAATCCAGTATTCTTGGAACAAAAGAAAATG
TTAAAAACTGGCCTTAATATAGCCCAATTTAAACAACATGTTTCCATAATTGAAAAAGAA
ACAAAGGAATACTTTGAAAGCTGGGGAGAAAGTGGAGAA---AAAAACTTATTTGAAGCC
CTTTCTGAGCTAATCATTCTCACGGCTAGCCACTGTTTACATGGAAAAGAAATCAGAAGC
CAGCTGAATGAAAAAGTGGCCCAGCTCTATGCAGATCTAGATGGAGGCTTCTGGCTCCTG
CCAGGTTGGCTGCCTTTGCCCAGTTTCAGGCGCCGGGACCGAGCACATCAAGCAATCAAA
AGCATTTTCCATAATGCAATCCAGAAACGTAGGGAGTCAAAA---------AAATATGAT
GATTTCCTCCAAACTTTGCTAGATTCTACCTACAAGGATGGGCGCTCTTTGACAGATGAT
GAAATTGCAGGGCTGCTTATTGGACTTCTGTTAGCAGGGCAGCACACGTCATCCACCACC
AGTGCTTGGATGGGCTTCTTTTTGGCCAGAGACAAAACACTTCAGGAAAAATGTTACTTA
GAACAGCGGAGTGTC---------------TGTGGAGAAGATTTGCCTCCTTTACACTAT
GATCAGCTCAAAGATCTACATATGTTAGATCGCTGCTTAAAAGAAACATTGAGACTCAGA
CCTCCTATCATGACTATGATGAGACTGGCCAAAACTCCCCAGATGGTGGCCGGCTATACT
ATTCCTCCGGGCCATCAGGTGTGTGTGTCGCCCACCGTTAACCACAGGCTGAAAGACTCC
TGGAGAGAGCGCCTGGACTTCAATCCTGACCGGTACTTGCAGGAGAACCCTGCGTCG---
AAGTTTGCCTACGTGCCCTTCGGAGCTGGTCGGCATCGTTGTATTGGTGAGAACTTTGCG
TATGTTCAGATTAAGACAATTTGGTCCGTCCTGCTCCGCTTATACGAATTTGATCTTGTT
AATGGATATTTTCCTACAGTGAATTATACAACCATGATTCACACGCCGCATAACCCAATA
ATCCGATACAAACGAAGAACA
[77] G.g._CYP51
---------------ATGAAGGCGCTGGACATCTGGATCAACAAAAACCAAGCCCTAACT
TATGGTGAAATGATAGAGAAATTGATCAGAATG---------------------------
------CTGAACCACCCTCCTCACATCCCGTCGATCCCGTTCCTTGGACATGCCATTGCG
TTTGGAAAGAGCCCTATTGAGTTTCTGGAAAACGCCTATGACAAGTACGGACCTGTGTTC
AGTTTCACTATGGTTGGCAAGACGTTTACATACCTGCTGGGCAGTGATGCTGCTGCACTG
CTCTTCAACAGTAAAAATGAAGACTTGAATGCAGAGTACTCCCGGCTGACCACACCAGTC
TTTGGAAAGGGAGTGGCTTACGATGTCCCTAACGTGGTATTTTTGGAACAGAAGAAGATG
CTCAAAACTGGGCTAAACATTGCTCAGTTTAAGCAGCATGTAACTCTGATTGAAGAAGAA
ACAAAGGAATATTTCAAAGCTTGGGGAGAGAGTGGAGAA---AGAAACCTCTTTGAAGCC
TTTTCAGAACTTATCATCTTGACAGCAAGTCACTGCTTGCATGGGAAGGAAATCAGAAGC
TTATTAAATGAGAAGGTGGCTCAGCTGTATGCTGACCTGGATGGGGGCTTTTGGCTTTTG
CCAGCCTGGCTACCTCTGCCCAGCTTCAGGCGTCGCGATCGAGCACACAGAGCAATAAAG
AACATTTTCTACAAGGTTATCCAGAAGCGTCGGAGTTCTGAG---------AAGGAGGAT
GACATGCTCCAAACTCTACTTGATGCTTCATACAAGGATGGCCGCCCGCTGACAGATGAC
GAGATAGCTGGGATGCTCATTGGGCTGCTCCTGGCAGGGCAGCACACATCCTCAACCACT
AGTGCCTGGCTGGGCTTCTTCATAGCCAGAGACAAAGCCATACAGGAGCAGTGCTACGCA
GAGCAGAAAGCC---------------GTTTGTGGAGATGATTTGCCACCATTAACTTAT
GACCAGCTCAAAGATCTCAGTTTGCTAGATCGCTGCCTAAAAGAAACCTTAAGGCTTAGA
CCTCCTATAATGACCATTATGAGACTGGCCAAAACTCCCCAGACCGTCGCAGGATACAAC
ATTCCCCCCGGCCATCAGGTCTGCGTGTCCCCCACCGTTAACCAACGCCTGAAGGACTCC
TGGAAGGACGCCCTGGACTTCAAGCCTGACCGCTATCTCCGGGACAACCCGGCAGCT---
AAGTTCGCCTACATTCCGTTTGGCGCCGGCCGTCATCGCTGTATTGGAGAGAACTTCGCT
TACGTTCAGATCAAGACTATTTGGTCCACTCTGCTTCGTTTGTACGAATTTGATCTCGTC
GATGGCTACTTTCCAAGTATAAATTATACAACCATGATACATACGCCTAATAACCCAGTT
ATCAGATATAAGAGGAGGTCA
[78] X.t._CYP51
ACCCTGCTAGAGGAGGCAGTAGGGGGGAGCCTGGCATCTCGCATACTCATTCCCTGCACG
TTCTTGCTGGCTCTGGCCTATGTCAGTAAGTTGGCCTTTAAACACCTAGCTGAGGATCCC
GGCAATGTGAAATACCCTCCTTTTATATCATCTATCCCGTTTCTGGGCCATGCAATAGCG
TTCGGGAAAAGCCCAATCTCGTTTCTGGAAAATGCATATGACAAATATGGGCCAGTTTTC
AGTTTTACTATGGTGGGCAAGACCTTTACTTATCTGGTAGGCAGCGATGCAGCCGCTTTG
CTGTTTAATAGCAAAAACGAGGACCTAAATGCAGAGTATTCTAGGCTGACAACACCGGTC
TTTGGCAAAGGAGTTGCATATGATGTTCCAAATCCAATCTTTTTGGAACAGAAAAAAATG
CTAAAAACTGGCCTGAATATTGCCCACTTTAAAACTCATGTACAGATGATTGAAGAGGAG
ACGCAAGAGTACTTTGAGCGCTGGGGAGACAGTGGTGTG---AGAAACTTGTTTGAGGCC
CTGTCAGAACTGATAATACTGACGGCGAGTCGTTGCCTGCACGGGAAGGAAATCCGCAGC
ATGCTGAATGAAAGAGTTGCTCAGCTCTATGCTGATTTAGATGGAGGTTTCTGGCTTTTG
CCTGGATGGCTGCCATTGCCCAGTTTCAGGCGCAGAGACCGAGCTCACAGAGAGATCAAG
AATATTTTCTACCAAGTGATACAGAAGCGCAGGAATTCTGCC---------AGAGAGGAC
GACATGCTGCAAACGCTGCTAGATGCCACATACAAAGATGGAACCCCTTTAAATGACGAT
GAGATAGCAGGAATGCTGATTGGGTTATTGCTGGCCGGACAGCACACTTCCTCTACCACC
AGTGCTTGGATGGGATTCTTCCTGGCCAAGAATAAATCCCTACAGGCTCAGTGCTTTGCA
GAACAGAAGGCA---------------GTTTGTGGGGAAGACTTGCCTCCTCTCAATTAT
GATCAGCTGAAGGATTTGCAAGCCTTGGATAGATGCATAAAGGAGACTCTGAGGTTAAGA
CCACCCATAATGACAATGATGAGAATGGCCCGGACACCGCAGTCGGTCGCTGGATACAAT
ATCCCCCCTGGCCATCAGGTCTGCGTGTCTCCCACAGTTAATCACCGCCTCAGGGACACT
TGGGATAAGAATACAGATTTTAACCCTGATCGATATCTGCATGATAACCCAGCAGCC---
AAGTTTGCATATGTTCCTTTTGGAGCAGGTCGGCATCGCTGTATCGGGGAGAACTTTGCT
TATGTTCAGATAAAGACAATTTGGTCTACAATGCTCCGAATGTATGAATTCGAACTGGTG
GACGGATACTTCCCTACGATAAACTACACAACCATGATTCACACACCCAACAACCCGGTC
ATCAGATATAAACGTAGAAAG
[79] L.c._CYP51
GAGAATGCAGTGGAAAAAGTTGTTGGAATTAACCTGACCTCCATGGTCCTGGTCACCACT
GCTTTTCTGCTGAGTGTGGTTTACCTGTCCAAAGTGATCTTCAAGGAGATTCAGCACGAT
CGGGACACGAAATATCCTCCTCATATTCCTTCCATTCCTTTCCTTGGGCATGCTTTATCT
TTTGGAAGAAGCCCTATTCAGTTTTTAGAAAATGCTTATGAAAAGTATGGGCCAGTTTTC
AGTTTCACCATGGTGGGCAAGACCTTTACATACCTTCTGGGCAGTGATGCAGCCACGTTA
CTCTTCAACAGTAAAAATGAAGACTTGAATGCAGAGTATTCCAGGCTCACAACGCCTGTT
TTTGGCAGCGGAGTTGCTTATGATGTTCCCAACCCAGTATTCTTGGAACAGAAGAAAATG
TTGAAGACTGGACTGAACGTTGCACAATTCAAACAGCATGTAACTTTGATTGAAGAGGAA
ACACAGGAATATTTCAAGCGATGGGGAGATAGTGGGGAA---AGAAACTTATTTGAAGCG
CTGTCAGAGCTCATCATTCTAACAGCAAGCCGGTGTTTACATGGGAAGGAGATCAGAAGC
CTGCTTGATGAGAAGGTCGCTCAGCTCTATGCTGACTTGGATGGTGGATTTTGGCTGCTT
CCAGGGTGGCTGCCTTTGCCCAGCTTCAGGCGTAGGGACAAAGCACACCGTGAAATCAAG
CAGATCTTCTATAGAGTAATTCAGCGACGCAGACAGTTTGGA---------AAAGAGGAT
GACATGCTGCAGACTCTACTGGATGCTACATACAAAGACGGACATCCACTGTCAGATGAT
GAGATTGCTGGCATGCTCATTGGCCTGTTGCTGGCAGGACAGCATACCTCCTCCACAACC
AGTGCATGGATGGGCTTCTTTTTGGCAAGAGACAAATCCCTGCAGGATCAGTGCTATGCA
GAGCAGAAGGCAGTG---------------TGTGGAGAGGAGTTACCGCCACTTGACTAT
GATCAGCTTAAAGATATGAGTTTGTTGGATCGCTGCTTAAAAGAAACTCTACGGCTTCGT
CCTCCAATTATGACCATGATGAGAATGGCTAAATCTCCTCAGNNNNNNNNNNNNNNNNNN
NNNNNNNNNNNNNNNNNNNNNNNNNNNNNNNNNNNNNNNNNNNNNNNNNNNNNNNNNNNN
NNNNNNNNNNNNNNNNNNNNNNNNNNNNNNNNNNNNNNNNNNNNNNNNNNNNNNNNNNNN
NNNNNNNNNNNNNNNNNNNNNNNNNNNNGCCGTCACCGCTGCATTGGGGAGAACTTTGCA
TATGTGCAAATTAAAACGATTTGGTCCACTTTGCTTCGTTTGTATGAATTTGATCTTGTT
GATGGATATTTTCCAAAAGTGAATTATACAACCATGATCCATACTCCAAATAATCCAGTT
ATTAGATACAAAAGGCGACTG
[80] L.o._CYP51
ATCGAGAATGCGGTGGGGAAGATGGGTGACAATTTGACGTCCATGGTCTTGGTTACCACA
GCGTCTATCCTCAGCCTGGGCTACGTCTCAAAGCTGGTGTTCAGGCAACAGGCACCGGAC
AAAGACCAGAAATACCCTCCATATATCCAATCAATTCCTTTTCTGGGCCACGCAGTAGCA
TTTGGGAAAAGTCCCATTGAATTTCTAGAAAATGCATATGAAAAGTATGGGCCCGTTTTC
AGCTTCACGATGGTGGGCAAGACATTTACATACCTGATAGGAAGTGATGCGGCCAGCCTG
CTCTTCAACAGCAAAAACGAAGACCTCAATGCCGAGTACTCCCGCCTCACGACGCCGGTC
TTCGGCAAAGGAGTGGCTTATGATGTCCCGAACCCTATCTTTCTGGAGCAGAAGAAAATG
TTGAAGACGGGACTGAACATTGCTCAGTTCAGAAATCACGTTCACGTGATCGAGGAGGAG
ACCAAGGATTATTTCACACGCTGGGGAGACCGTGGAGAA---AAAAACCTGTTTGAGGCT
CTTTCCGAGCTCATCATCCTGACGGCCAGCCGCTGCCTGCACGGGAGGGAGATCCGGGCC
ATGCTGGATGAGAAGGTGGCCCAGCTGTACGCAGATCTGGACGGGGGCTTCTGGCTGCTG
CCGGGCTGGCTCCCCCTGCCAAGCTTCAGGCGCAGGGACAGAGCTCACAGGGAGATCAAA
AGCATCTTTTACAAGGTCATTCAGAAACGGAAGGAGTCCGGC---------AGAGAGGAT
GATATGCTGCAGACGCTCATGGACGCTACATATAAGGATGGACGGGCCCTGACAGACGAC
GAGATAGCGGGGATGTTGATCGGGCTGCTCCTGGCAGGACAGCACACCTCCTCCACCACC
AGTGCCTGGCTGGGCTTTTTCCTGGCCAGAGACCGGGCACTGCAGGAACGCTGCTATGCT
GAGCAGAAGGCTGTG---------------TGTGGAGAGGACCTGCCTTCCCTGCAGTAC
GACCAGCTGAAGGACTTGAACCTACTGGACCGCTGTCTGAAAGAAACTTTAAGACTTCGG
CCCCCAATCATGACGATGATGAGGATGGCAAGGGGCCCTCAGAAGGTTGCAGGCTATACC
ATTCCTGCTGGCCATCAAGTATGTGTGTCCCCCACTGTAAACCACAGACTACACGACAGC
TGGGTGGAGAGGCTGGACTTTAATCCTGATCGCTACCTGCAAGACAACCCAGCAGCT---
AAGTTTGCATATGTGCCATTTGGAGCAGGCCGTCACCGATGCATCGGTGAGAACTTCGCT
TACGCTCAGATCAAGACGATCTGGTCCACCATGCTCCGGCTGTATGACTTCAAACTTGTG
GATGGCTACTTCCCAACGGTGAACTACACAACGATGATCCACACGCCCCACAACCCCATC
ATCAGATACAAGCGGCGAGAG
[81] T.r._CYP51
ATCGGGGACACCGTTGGAAGAGTGCACGATAACCTGACCACGGTGGTGTTGGCAGCATCT
TTTATAACTCTCTCTCTGGGATACGTGTCTAAGTTGCTGCTCCGTCAG---TCGTTTGTC
ACGGACGCGAAACACCCACCTTATATTCCCTCCATCCCCTTTCTGGGCCATGCCATTTCA
TTTGGGAAAAGTCCCATTGAATTTCTGGAAAATGCGTATGAAAAATATGGACCCGTGTTC
AGCTTCACCATGGTGGGGAGCACCTTCACCTACCTGCTGGGCAGCGACGCCGCCGCGCTG
CTCTTCAACAGCAAGAACGAGGACCTGAACGCCGAATACTCCAGACTGACCACGCCGGTG
TTTGGCAAAGGAGTCGCCTATGACGTCCCAAACCCCATCTTTCTGGAACAGAAGAAGATG
TTGAAGACTGGGCTGAACATCGCCCACTTTAAGGAACATGTGAAAATAATTGAAGCAGAA
ACTAGAGAGTATTTTCAGAGGTGGGGAGACAGCGGGGAG---AGAGACCTGTTTGAGGCT
CTGTCCGAGCTGATCATCCTGACAGCCAGCAGCTGCCTTCACGGGAAGGAGATCCGCAGC
ATGCTGGACGAGCGAGTGGCCCAGCTGTACGCCGACCTGGACGGGGGGTTCTGGCTTCTG
CCCGGCTGGCTGCCCCTGCCCAGTTTCAGGAAACGGGACAGAGCTCACCGAGAGATCAAG
AAGATTTTCTTCAAGGTGATTGAGAAGCGCAGACGGTCTGGA---------AACACGGAC
GACATCCTGCAGACGCTCGTCGATGCCACTTATAAAGACGGGCGACCTCTGAGCGATGAC
GAGATCGGGGGCATGCTGATCGGCCTGCTGCTCGCCGGCCAGCACACGTCGTCCACCACC
AGCGCCTGGATGGGGTTCTTCATGGCCAGAGACCGAAGGCTGCAGGAGCGCTGCTACGCC
GAACAGAAGGCGGCG---------------TGCGGCGAAGACCTGCCGCCCCTCAGCTTT
GATCAGCTGAAAGACCTCAGCTTGTTGGAAGGCTGCCTGAAGGAGACGCTGCGCCTGCGC
CCGCCCATCATGACCATGATGAGGATGGCTCGCTCCCCTCAGACGGCGGCGGGTTACACA
ATCCCCGTCGGCCACCAAGTCTGCGTCTCCCCGACCGTCAACCACCGCCTGGGGGACGCC
TGGGAGCAGAGGTTGGAGTTCAAGCCCGACCGCTACCTCGACGACAATCCTGCTGCA---
AAGTTTGCCTACATCCCATTTGGAGCTGGCCGCCACCGCTGCATCGGGGAGAACTTTGCC
TACGTCCAGATTAAAACCATCTGGTCGACTCTGCTGCGCATGTACGAATTCGACCTGGTG
GACGGTTATTTCCCCACCATCAACTACACCACGATGATCCACACCCCCCACAACCCCGTC
ATCAGATACAAGAGGCGGCAC
[82] D.r._CYP51
CTGGAGGTGGGCAGTCAGCTGATAGAGAGCGCAGTTCTGCAGATGAGCCTGACTTCAGTT
CTGCTGACCGCGTCTGTGTTCACACTGACTCTGGGATACATCAGCAAACTCTTCACACAG
CACAGCACGAAGTATCCTCCTCATATCCCGTCCTTGCCGTTTCTGGGTCAGGCTGTGGCR
TTCGGCAGGAGCCCCATTGAGTTTCTGGAGAAGGCGTACGAGCAGTATGGTCCGGTGGTG
AGCTTCACTATGGTGGGGAAGACCTTTACGTACCTGCTGGGCAGCGACGCGGCGGCTCTG
ATGTTCAACAGTAAGAATGAAGACCTGAACGCGGAGTACGCCAGACTCACCACACCTGTG
TTCGGCAAGGGTGTGGCCTACGATGTGCCCAATCCTTTATTTCTGGAGCAGAAGAAGATG
CTGAAGACCGGCCTGAACATCGCACAGTTCAAACAACACGTGGAGATAATCGAGGAGGAA
ACCAAAGATTACTTCAGACGATGGGGAGAGAGCGGAGAG---AGAAATCTGTTTGATGCG
CTGTCGGAGCTCATCATCCTGACGGCGAGTCGGTGTCTGCACGGATGTGAGATTCGCAGT
CTGCTGGACGAACGCGTCGCTCAGCTTTACGCAGATCTGGACGGAGGATTCTGGCTGCTG
CCCGGATGGCTGCCGCTGCCCAGCTTCAGACGGAGAGATCGAGCACATCTGGAGATCAAG
AAAATCTTCTATAACGTCATCAAGAAGCGCAGAGAAGATACC---------AAACACGAC
GACATCCTGCAGACGCTCATAGACGCCACGTACAAAGACGGCCGTCCTCTGAGTGACGAT
GAGATCGCGGGGATGCTGATTGGGCTGTTGTTAGCGGGTCAGCACACCTCCTCCACCACC
AGCGCATGGATGGGCTTCTTTCTGGCGCGGGATCGAGCCCTGCAGGAGCGCTGCTACAGC
GAGCAGAAGAGC---------------GTCTGTGGAGAAGAGCTTCCACCACTGCACTAC
GACCAGCTGAAAGACTTGAGTTTGCTGGACCGCTGCCTGAAGGAGACGCTGCGACTGCGA
CCCCCAATAATGACCATGATGAGGATGGCCAAAACCCCTCAGAAAGTGGGTGAATACACC
ATCCCGCCGGGACACCAGGTGTGTGTGTCTCCCACAGTAAACCACCGTCTGCAGGACACA
TGGGCTGAGCGGCTGGATTTCGACCCAGACCGATACCTGCACGACAACCCAGCGGCC---
AAGTTCGCCTACATCCCATTCGGAGCAGGTCGCCATCGCTGCATTGGGGAAAACTTTGCC
TACGTGCAGATCAAAACCATCTGGTCGACTCTGCTGCGGATGTTCGACTTTGAGCTGGTA
GACGGACACTTTCCACCGGTCAACTACACAACCATGATTCACACACCGCACAACCCCATC
ATCAGATACACACGGAGGAAC
[83] C.m._CYP51
GAAAATGCAGTGGAGAAGGTTGTGGAGGGGAACTTGACGTCCACAGTTCTAGTTACTTCA
GCTTTTATCTTGAGTCTGGCGTATTTCACCAAAAGGACATTTAAACAGACTGAAAATGAG
AAGGATGGGAAATACCCACCTTATATTCATTCCATCCCGTTCCTTGGACATGCAATCAGT
TTTGGAAAAAGTCCAATAGAATTTTTAGAAAATGCATACAATAAGTATGGCCCTGTGTTT
AGCTTTACTATGGTTGGGAGTACATTTACATACTTACTAGGCAGTGATGCTGCAACTCTG
CTCTTCAATAGTAAAAATGAAGAATTGAACGCCGAGTACTCCAGACTTACTACACCCGTT
TTTGGCAAGGGTGTTGCATATGATGTTCCAAATACAGTCTTTCTGGAGCAAAAGAAAATG
TTGAAAACTGGTCTGAACATTGCCCAGTTTAAGCAGCATGTCACTATGATTGAGGAAGAA
ACCCACGATTATTTTAAACGCTGGGGTGAGAGTGGAATT---AAAAATCTGTTTGAGGCT
GTATCGGAGCTCATCATTTTAACCGCTAGTCGCTGTTTACATGGCAAAGAGATACGAAAT
CTGCTCAATGAAAAAGTAGCTCAGCTCTACGCTGACCTTGATGGGGGATTTTGGCTACTC
CCTGGTTGGTTGCCTCTCCCCAGTTTCAGGCGTAGGGATAAAGCACATAGAGAAATCAAG
AATATCTTCTACAAAGTGATCCAGAAGCGCAGGGAATCTGGT---------AGAGATGAT
GACATGTTGCAGACTTTATTGGACTCCACTTACAAGGACGGCTCTCCTTTGACTGATGAT
GAGATTGCAGGCATGCTCATTGGGCTGCTGTTGGCTGGGCAACACACTTCCTCCACCACT
AGTGCTTGGTTGGGCTTTTTCTTAGCTAAAGATAAAGTGTTACAAGATCGCTGTTATGCA
GAGCAGAAAGCT---------------GTGTGTGGGGAGGACCTGGCAGCACTGCAGTAC
GATCAGCTGAAGGACATAAGCTTGTTGGATCGCTGCCTCAAAGAAACTCTGAGACTCCGT
CCTCCAATTATGACAATGATGAGAATGGCCAGGACACCACAGACGGTGGCTGGCTACACC
ATCCCCCCTGGGCATCAGGTCTGCGTTTCTCCTACGGTCAACCATACACTTCATGATACA
TGGAGCGAAAGGTTTGATTTCAATCCAGATCGATACCTCCAAGACAACCCAGCTGCT---
AAGTTTGCATACGTGCCTTTTGGAGCAGGTCGTCATCGCTGTATTGGGGAGAACTTTGCC
TATGTGCAGATCAAGACTATCTGGTCCACTTTACTTCGGTTGTATCAATTTGATCTTGTT
GATGGATACTTTCCGACAGTGAATTACACAACTATGATCCATACTCCAAATAATCCGATC
ATCCAGTACAAGAAGCGAATG
[84] P.m._CYP51
------------------------------------------------------------
---------------------------------------------------------ATG
TCTCCACAGAAGCACCCGCCGCACATCCCCTCGATTCCCTTCCTGGGCCACGCCATTGCA
TTCGGACGCAATCCCATCGACTTCCTGGAGAACGCCTTTGAGAAGTATGGGCCCGTGTTC
AGCTTCACCATGGTGGGAAAGACGTTCACGTACCTCCTGGGCCCTGACGCAGCCGCACTG
CTCTTCAATAGCAAGAACGAGGACCTGAATGCCGAGTACTCGCGCCTCACCACGCCCGTC
TTCGGTCCCGGAGTGGCCTACGACGTGCCCAACCCGGTGTTCCTGGAGCAAAAGAAGATG
CTGAAAACCGGGCTCAACATCTCCCAGTTTCGGCAGCATGTGCACATGATCGAGGAGGAG
ACACGAAACTACTTTGAGCGCTGGGGCGTGAAGGGGCAG---CGTGACTTCTTTGAGGCC
CTTTCGGAACTCATAATTCTGACGGCGAGCCGCTGCCTGCATGGCAAGGAGATCCGCGCC
ATGCTCACGGAGCACGTCGCACAGCTCTACAGCGACCTCGACGGGGGCTTCTGGTTGCTT
CCTGGGTGGCTGCCCCTGCCCAGCTTCCGGAAGCGAGACCGGGCACACCAGGAGGTGCGG
CGCGTGTTCAAGACCGTCATCCAGAAGAGGCGGCGTGACGCC---------AAGCAAGAC
GACATGCTGCAGACCCTCATTGATGCATCCTACAAGGATGGGCGAACGCTGTCGGACGAT
GAGATCGTGGGGATGCTCATAGGGCTGTTGCTGGCCGGGCAGCACACATCGTCCACGACG
AGCGCGTGGCTCGGCTTCTTCCTGGCACGCGACCCCGCACTGCAGGCGCGCTGCTACGCC
GAGCAGAAGGCC---------------GCGTGCGGGGATGAGCTGCCACCTGTGGAGTAT
GACCAGCTCAAAGACCTCGTGGTGCTGGACAGCTGTCTGAAGGAGACACTGCGCCTGCGC
CCGCCAATCATGACCATGATGCGTCTGGCCAAGACCCCACAGACGGTGTGTGGCTACACC
ATCCCTCCGGGGCACCAGGTGTGCGTGTCACCCACGGTGAACCAAAAACTGAACTCTGCG
TGGACCCAGCCCAGCAACTTCAACCCTGACCGGTTCCTGCAGGAAGGAACCTCCAAC---
AAGTTCTCCTATGTGCCGTTCGGGGCTGGACGCCACCGTTGCATCGGGGAGAACTTTGCC
TATGTGCAGATCAAGACTATCTGGTCCACTCTGCTGCGCATGTTTGAGTTTGAGCTGGTG
GATGGCCACTTCCCCGAGATCAACTACACCACCATGATCCATACGCCCAGCAACGCCATC
ATCCGTTACCAACGCAGGGAC
[85] L.j._CYP51
ATGCTGGGCACTGTGATGGAAGCTGGCAACGCCGTGCTGGAGCAGATGAGCCCCTCGTCC
TGGGCGCTCGCCGCGTCCGCGCTGATGTTGGCGGTGGTGCTGGGCGCCCGCGGAGCAGGG
AAAGCTCAGAAGCACCCGCCTCACATCCCCTCGATTCCCTTCCTGGGCCACGCCATTGGA
TTCGGACGCAATCCCATCGATTTCCTGGAGAACGCCTTTGAGAAGTATGGGCCCGTGTTC
AGCTTCACCATGGTGGGAAAGACGTTCACGTACCTCCTGGGCCCTGACGCAGCCGCACTG
CTCTTCAATAGCAAGAACGAGGACCTGAATGCCGAGTACTCGCGCCTTACCACGCCCGTC
TTCGGTCCCGGAGTGGCCTACGACGTGCCCAACCCGGTGTTCCTGGAGCAAAAGAAGATG
CTGAAAACTGGGCTCAACATCTCCCAGTTCCGGCAGCATGTGCACATGATCGAGGAGGAG
ACACGAAACTACTTTGAGCGCTGGGGCGTGAAGGGGCAG---CGTGACTTCTTTGAGGCC
CTTTCGGAACTCATAATCCTGACGGCGAGCCGCTGCCTGCATGGCAAGGAGATCCGTGCC
ATGCTCACGGAGCACGTCGCACAGCTCTACAGCGACCTCGACGGGGGCTTCTGGTTGCTT
CCTGGGTGGCTGCCCCTGCCCAGCTTCCGGAAGCGAGACCGGGCACACCAGGAGGTGCGG
CGCGTGTTCAAGACCGTCATCCAGAAGAGGCGGCGTGACGCC---------AAGCAAGAC
GACATGCTGCAGACCCTCATTGATGCAACCTACAAGGATGGGCGAACGCTGTCGGACGAT
GAGATCGTGGGGATGCTCATCGGGCTATTGCTGGCCGGGCAGCACACATCGTCCACGACA
AGTGCGTGGCTCGGCTTCTTCCTGGCACGCGACCCCGCACTGCAGGCGCGCTGCTACGCT
GAGCAGAAGGCCGCG---------------TGCGGGGATGAGCTGCCACCTGTGGAGTAT
GACCAGCTCAAGGACCTCGTGGTGCTGGACAGCTGTCTGAAGGAGACACTGCGCCTGCGC
CCGCCAATCATGACCATGATGCGTCTGGCCAAGACCCCACAGACCGTGTGTGGCTACACC
ATCCCACCAGGGCACCAGGTGTGCGTGTCACCCACGGTGAACCAAAAACTGAACTCTGCG
TGGACCCAGCCCAGCAACTTCAACCCCGACCGGTTCCTGCAGGAAGGAACCTCCAAC---
AAGTTCTCCTATGTGCCGTTCGGGGCTGGACGCCACCGTTGCATCGGGGAGAACTTTGCC
TATGTGCAGATCAAGACGATCTGGTCCACTCTGCTGCGCATGTTTGAGTTTGAGCTGGTG
GATGGCCACTTCCCCGAGATCAACTACACCACCATGATCCATACGCCCAGCAACGCCATC
ATCCGTTACCAACGCAGGGAC
[86] B.f._CYP51
GAGAACGCGTTAGAGACAGTACAAGAGCTCGGTTCTGGCACTGTGGCGCTGACAACGATC
GTCGTGCTGTTGGGTGTCACGTACTTCGGCAGGCAGTTCGTCAGCAGTGTCGGCAAGGCA
GAGAAG------TTGCCACCTGTAGTGCCTCACATCCCAATACTTGGTCATGGTTACAAC
TTCTACAAGAACCCCATCGGATTTCTTGAGGAGGCATACAAGAAGTATGGCCCAGTCTTC
ACCATCACCATGGCAGGGTCAAAGTTCACATACTTGGTAGGGTCTGACGCAGCAGCGACT
CTGTTCAACAGTAAGAACGAGGACCTGAATGCTGAGTACTCACGCCTTACCACACCTGTC
TTCGGCAAGGGTGTGGCCTATGATGTTCCCAACCCTGTGTTCCTTGAGCAGAAGAAAATG
TTCAAGACCGGACTGAACATCGCCAGGTTTCGCACTCATGTCTCACTGATAGAGGAGGAG
ACTAAGGAGTACTTCAAACGGTGGGGAGATAGTGGGGAG---AGGGATCTGTTTGAGGCC
CTGGCACAGCTGACCATCCTTACAGCAAGCAGATGTCTACATGGTAAAGAGGTCCGTTCT
ATGCTGCATGAGGGGATAGCACAGCTGTATGCTGATCTGGACGGAGGTTTTTGGCTGCTC
CCAGGCTGGCTGCCCCTCCCCAGTTTCAGGAAGAGAGACAGAGCCAACAGGGAAATGAAG
AAAGTCTTCAAAAAGATTATCCAACAAAGAAGG---------GAGTCTGGATGTGATGAT
GACATGTTGCAGACCCTCATGGAGTCCACCTACAAGGATGGCAGACCCCTGACTGATGAT
GAGATAACGGGGATGATGATTGGTCTCCTGATGGCCGGTCAGCACACCTCGTCCACTACC
AGCACCTGGATGGGCTTCTTCCTGGCCAAACACAAGGACATCCAGGCCAGAGCTTACCAG
GAACAACTGGAC---------------ATCTGTGGAGAGGACCTGCCACCTCTTAACTAT
GATGATCTGAAAGAGATGGCCCTGTTGGACAAGTGCCTGGCAGAAACCCTGCGCCTGCGC
CCCCCGATCATGACCATGATGAGGATGTGCAAGACCCCCCAGCAGGTCAAAGGTTACACC
ATCCCGGTCGGCCATCAGGTGTGCGTGTCTCCGACTGTCAATCAGAAACTGGAAGACACC
TGGGAGGAGGCTGGGACTTGGAACCCTAACAGGTTTCTGGAAGGGAATGCCAGTACAGGG
AAATTCTCCTACGTGCCATTTGGTGCAGGCCGCCACCGCTGCATTGGTGAGAACTTTGCG
TACGTCCAGATCAAGACCATTTGGGCAGTGCTGCTGAGAGAGTTCGAGTTTGAACTGATC
GACGGACACTTCCCTTCCATCAACTTTGAAACCATGATCCATACCCCATCACAAGCCATC
ATCCGTTACAAGAAACGATAA
[87] S.k._CYP51
CAATGGAGGAACTCGAATACTTTGACAACGATTCTGTACACTGCGACGTTTCTTCTGATC
TTCACTTCGCTCCTGAAAAAAATAATAACGTATTTTGAAAATGCGAAAAACGAC------
------ATTAAATATCCCCCCTATATATCTTCCATTCCATTTCTGGGTCAAGCTATTGCA
TTTAATAAAGATCCGATTGGTTTTTTGGAACAAGCATATATTAAGTATGGTCCAGTATTC
AGCTTCACAATGGCTGGTAAGACGTTTACCTACCTTATAGGACCCGAATCAAGTACAATA
TTCTTTAACAGTAGAAATGAGTCATTGAATGCTGAGTACTCTAGATTGGTCACTCCTGTG
TTTGGTAAAGGAGTAGCATATGATGTTCCTAATCACATATTCTTAGAGCAGAAAAAAATG
TTCAAAACTGGGTTGAACATTGCAAGGTTCCGAAAACATGTTCAAATGATTGAGCAAGAA
ACCAGTGATTATTTCAGGAAATGGGGAGATAGTGGGGAG---AAAGATCTGTTTGTTGCT
TTATCAGAACTGATTATTTTGACTGCTAGCAGATGTTTGCATGGGAAGGAAATTCGTTCC
ATCTTGGATGAGAATATAGCTCAACTGTATACAGACATGGACGGTGGTTTTTGGTTATTC
CCCGGTTGGATCCCGTTTCCCAGTTTCATCAAGAGAGATAGAGCACATAAGAAAATGAAA
CAAATATTCTATGAGGCCATTGCCAAGCGCCGAGCTGGCGAT---------ACAGAAGAT
GACATGTTGCAGACACTTCTTGACAGTACTTACAAAACTGGTAAATATTTAAGTGATGAC
GAGATAGCAGGTATGTTGATAGGATTACTCATGGCAGGTCAACATACATCTTCTACTACA
AGCGCATGGTTGGGATTCTTTTTGGCTAAATATAAAGATATTCAGGATCAGTGTTATGCT
GAACAAAAAGAAGTC---------------TGTGGAGAAGATCTTCCTCCTGTAGAATAT
GATCAGTTGAAGAAAATGGACAATTTAGACCGTTGTCTTAAGGAGACTCTTCGCCTCAGA
CCCCCTATCATGACCATGATGAGAATGTGTAGAATCCCCCAGACTTTCAAGGGATATACC
ATACCACCTGGTCATCAAGTGTGTGTATCACCTCCTGTCAATCAACGAATACAGGATAAA
TGGGGAGAATCTAGAGAGTTTAAACCAGATAGGTTTTTAGATGAGTCCGCTGCCAAC---
AAATTTACATACATACCATTCGGTGCCGGCCGTCACCGATGTATCGGTGAAAACTTTGCG
TACGTCCAAATCAAAACAATATGGTCAGTGCTGCTCAGGAAGTATGAATTTGAGTTGGTT
GATGGTTTCTTTCCTCCAGTTAATACTACTACTCTTATCCATACACCAGATAAACCTATT
ATTAGATACAGGAAGAGGAAG
[88] P.c._CYP51
AAACTGCACTCGCAAAGCGCCACGACACTAACCATTGTCGCGGCTACGATAGGCTTGATT
ATTACTCTGCTCACACAGAGGCTGAAGTCAACATCGGCTTCTGTAAAAAACGACTTGGTG
TTACAG---AATCTACCACCAGTGATACCACATGTTCCATTTTTGGGACATGCAGTAGCA
TTCGGTCAGGACCCAATCAACTTCCTGAAAACAGCGTATGACAAGTATGGTCCAGTCTTC
TCTTTCACGATGGTGGGCAGCACGTTTACCTACCTGGTTGGCTCTGATGCCTCAGCACTC
TTCTTCAATAGCAAAAATGAAGATCTGAATGCTGAGTATAGCCGGCTTACCACGCCTGTG
TTCGGCAAGGGTGTCGCTTACGATGTGCCAAACCAGCTATTTCTTGAGCAGAAAAAAATA
TTCAAGACTGGCTTGAATATTGCTAGATTCAGGACCCACGTATCACTGATAGAAGATGAA
ACACGGGAGTACTTTAAAGCGTGGGGACACAAGGGAGAA---AGGGATATATTCGAGGCA
CTCTCCGAACTGATCATCCTCACAGCCTCCCGCTGTCTGCATGGGTCCGAGGTCCGAGAC
ACCGAGAGCAGCAAGATATCAGAACTGTATAAAGACCTGGATGGAGGATTCTGGCTCCTT
CCTGGATGGCTTCCATTTCCCAGCTTCTTGAAGCGAGATAGGGCGAGGTTGGAAATGGAA
AAGATGTTTCGCAAGGTTATATCTGCTCGGCGAGCATCTGAA---------CCAAAGGAT
GACATGCTGCAGACACTAATTGACTCCACATACAAGAATGGCAGCCACCTGACAGATCAG
GAGATTGTTGGGATGCTCATCGGTCTGCTTATGGCAGGTCAACACACATCTTCCACAACC
AGTGCCTGGCTGGGTTTCTTCATTTCCCGGCATAAGCATGTGCAGGAAGCTCTGTATGAG
GAGCAGAAGCTG---------------GTCTGCGGTGAGGCCTTCCCTCCGCTCGCCTAT
GATCAGCTGAAGGACATGACCTTGCTCGAGCGCTGCATTAAGGAGACGCTGAGACTGCGG
CCACCTCTGATGACCGTCATGAGGATGGTTCGCTCACCGCAGACGGTACTTGGATATACC
ATACCGCCAGGACACCAGATTTGTGTTTCACCTAGTGTGAATCACACACTCAACAGCACT
TGGGGGGAGGCGGAAGAGTTTGACCCAGACAGATTTCTGGGAGTGTCCGCCACCACGATC
AAGTTCGCCTACTTGCCGTTCGGTGCGGGGCGCCACCGTTGCATCGGCGAATTCTTCGCC
TACGTGCAGATCAAGGTCATCTGGTCGGTGCTGGTACGCACGTTCGAGTTTGAGCTGGCC
GACGGCTACTTTCCTCCGGTCAACTACCAGACGATGATCCACACGCCAACCGATCCAGTG
ATCCGGTACAGGCGACGCGTG
[89] S.p._CYP51
TTCGAGTCCGTGGGCGGTGTATTCGGAGAGATGACATTGGCAACAATGATTCTTGTTTCG
ACGATATTTGTCCTTGGCATTGCATGGGCCTTCAAGAGTCTACTTGGACAGAACAAGGAC
GTCAAACTCCCT---CCACGCTTGCCGACCGGTATCCCTTTCCTAGGCCAAGCTGTGGCA
TTCAATCAGAGTCCCATAGACTTTCTAGAGGATGCATATGAAAAGTACGGTGATGTGTTC
TCCTTCACGATGGTTGGTAAGACGTTCACCTACTTGATCGGGTCTGAGGCCAGCGCTCTC
CTCTTCAACAGCAAGAATGAGAACCTGAACGCAGAGTACAGCAACCTCACGGTGCCTGTC
TTCGGGAAAGGCGTGGCCTACGATGTCCCCAATCCAGTGTTTGTAGAACAAAAGAAGATG
CTCAAGACCGGTCTCAACATCCAGCAGTTCAAGAGGCATATACCACTGATAGAGGAGGAG
ACGAGAGAATATTTCAACAGATGGGGAGACAGTGGAGAA---AAGAATCTCTTCGTTGCC
TTGTCCGAGTTGATCATTTTGACTGCTAGCAGATGTCTACATGGTAAGGAGATCCGCAGT
ATGCTGGATGAGGAGGTAGCCCAGCTGTATGCAGACCTTGACGGAGGCTTCTGGCTGGCT
CCGAGCTGGATACCCTTCCCTAGCTTCCTCAGGAGGGACAGAGCTCATAGGAAGATCAAG
CAAATATTCTACAAGGCTATCGCCAAAAGACGT---------GAGACTGGAGTCGAGAAC
GACATGCTACAAACCCTGATTGATTCCAAATACAAGTCAGGGCGCCCTCTATCGGACGAC
GAGATCGCAGGGATGTGTATAGGTCTGCTCCTGGCCGGTCAACACACTTCATCTACAACC
AGTGCTTGGCTAGGATTCTTTCTGGCTAGGGATAAAGAAGTGCAGGATCGATGTAACGCA
GAGCAGATCAAG---------------GTGTGCGGCGATGCATCAACCGAGGTTTCGTAT
GATCAGCTGAAAGACATGCAACTGCTGGACCACTGTGTGAAGGAAGCACTGAGACTGAGA
CCACCTATTATGACCATGATGAGGGTCGCTAAATCTCCCCTGACCTACAAGGACATGACT
ATTCCTGCTGGTCACCAGGTTTGCGTGTCACCAACGGTCAACCAGAGGCTGAAGGACAAC
TGGATGCCTCCTAAAGAGTTTAACCCAGACAGATTCCTTGATGAGAGCAAGTCCAAC---
AAGTTCTCTTACGTGCCCTTCGGTGCTGGTCGCCATCGATGCATCGGCGAGAACTTTGCC
TACGTCCAGATCAAGACCATCTGGTCAGTCATGTTGAGGATCTTCGAGTTTGAGCTGGTC
GATGGCTACTTCCCCGGGATCAACTACCAAACCATGATCCATACCCCTCTTAATCCCATC
ATCAGGTATAAACGCAGGACG
[90] L.a._CYP51
---ATGGATCGAATCCAGGATTGTAGCCCTACGACGTTGGTCTTAGTTACAGCGGTGGTG
ATTTTGGTCGTTGCCTACATGTTCAAGAGTTTGCTGGAAAAGAAACCG------------
------GAAAATCTTCCGCCTGAGGTACCGTCCATCCCATGGCTTGGTCAAGCTGTCAGT
TTTGGCCAGCGCCCTCTCGAGTTCCTAACAGAGGCATATGAAAAGCATGGCGCTGTCTTC
AGCTTCACAATGGTGGGGAAGACATTTACATTTCTGGTTGGATCTGAGGCATCAGCACTG
CTGTTTAACAGCAAGAATGAAAACTTGAATGCAGAGTACAGCAAGTTGACGACCCCTGTG
TTTGGACGAGGGGTGGCATATGATGTCCCCAATCATATTTTCCTGGAGCAGAAAAAGATG
TTTAAGACTGGTCTGAACATTGCCCGTTTCAAGCAACATGTCCCTATGATAGAAGAAGAG
ACAGTGGAATACTTCAAAAGATGGGGAGATGCAGGAGAA---AGAGATATATTTGTCGCC
CTGTCAGAGCTGATCATCTTAACTGCCAGTCGCTGCTTACATGGAAAAGAGATCAGATCA
GTGCTAAATGAGGAAGTAGCCCAGCTGTATTCTGATTTAGATGGCGGTTTCTGGCTTTTA
CCTGGATGGCTGCCACTCCCTAGCTTTAGAAAAAGGGATGCAGCTCACAAAGCCATTAAG
CAGGTGTTCTACAAGGCCATTGCTAAAAGACGAGAGTCCCAG---------AAAGAGGAT
GACATGTTGCAGACTTTACTGGACTCTACTTATAAAACAGGCCGTCACCTCACAGATGAT
GAAGTAGCTGGTATGTTGTTGGGACTTTTAATGGCTGGCCAGCATACATCTTCTACAACA
AGTGCTTGGTTAGCCTTCTTCTTGGCTAAAAATAAAGATATTCAGGACCAATTATATGAA
GAACAGGTGTCT---------------GTGTGTGGGTCAGACTTGCCACCATTACAGTAT
GACCAGTTGAAGGACCTCACCCTCCTGGACAGGTGTCTGAAAGAGACTCTCAGGCTCAGA
CCACCTATTATGGTTGTTATGAGAGAGTGCAAAACACCACAGAAAGTGAAAGGATACACA
ATACCCCCAGGTCACCAGGTATGTGTGTCACCAACTGTCAACCACAGCCTCAAAGACCAA
TGGGGACAG------------GACAATGACCAGTTTCTCTCCGACGAAACTTCCAAC---
AAGTTTGCCTACATTCCTTTCGGAGCTGGACGCCATCGCTGTATTGGGGAAATGTTTGCC
TATGCCCAGATCAAAACGATATGGTCCGTCCTGCTTCGAAAATATGAATTCGACTTAGTG
GATGGGTATTTCCCCTCAGTGAATTATACAACCATGATCCACACGCCTTATAAACCTGTT
ATTAGGTATAAGAAGAGGTCG
[91] C.t._CYP51
GGGGCTGCCATGGAGCAGCTCCAAGAGGCTAGCATTGGCACCCTGGCGTTGTTGACAACC
ACTGCTGTGCTCACTGTCACCCTTCTGGCAAGGAAGATGCTGGCTGAA---AAACCGCAA
GGAGATAAGAGGGCACCACCTCACATTCCTTCCATTCCATATCTGGGTCACGCGGTCAGT
TTCGGACTGAGTCCTCTGGAGTTCTTGCTGGCGGCATACGAAAAGTATGGTCCGGTGTTC
AGTTTCACGATGGTCGGAAAGACGTTCACTTACCTCGTGGGCTCTGACGCAGCTGCTCTC
ATGTTCAACAGTAAAAATGAAAACTTGAATGCGGAATACAACAAACTCACTGGCCCTGTG
TTCGGCAAAGGCGTCGCTTATGATGTCCCTCACCCAGTTTTCCTTGAGCAGAAAAAAATG
CTAAAAACCGGTTTGAACATTGCACGTTTTCGTGAACACATCCCGATGATTGTTGATGAA
ACCGAAGAGTATTTCAAACGCTGGGGTAACAGTGGTCAA---AAAGATCTGTTCCAAGCA
ATGTCAGAGCTGATTATCCTCACCGCCAGTAGCTGTCTTCACGGCCCTGAAATCCGCAGC
ATCATGAATGAAGCGGTCGCTCAGCTGTACTGGGAATTGGACGGAGGGTTCTGGCTTCTC
CCCACGTGGGTGCCGCTACCCAGCTTCAAAAAGCGAGATGTCGCTCACAAAAAAGTGAAG
CAAATATTCTACAACGCCATTCAGAAGAGACGCGAGTCAAAC---------ACACACGAT
GACATGCTGCAAACGCTGCTGGATTCCACTTACAAATCCGGCCGTCACTTGACGGATGAT
GAGATTGCGGGCATGATGATTGGTCTCCTGTTGGCCGGACAGCACACCTCATCGACCACC
TCCACCTGGATGGCTTTCTTCCTGGCCCAGAATAAAGAGATTCAGGATAATTGCTTTGAA
GAACAGCAG------TCTCTTTTTGGC------------GAACTGGCACCGTTGGATTAT
GACAGTCTGAAGGAGTGTTCGTACATCGAGCGCTGTTTAAAGGAAACGCTCCGCCTTAGA
CCCCCGATCATGACCATGATGCGAATGTGCAAGACGGAGCAGACTGTGCTGGGATACACC
ATTCCCCCCGGACACCAGGTCTGCGTTTCCCCCACGACCAATCAGAAACTGAAAGATATG
TGGGAAGATGCTGCGACCTTTAATCCTGACAGATTCCTCTCCAAGACGGGAGCCGTTTCC
AAGTTCATTTATATTCCGTTTGGCGCTGGTCGCCATCGTTGCATCGGAGAATCGTTCGCT
TACGTTCAGATCAAAACCATCATGTCAACGTTCCTCAGACTATTTGAAGTTGAACTTGGT
GACCCTGGTTTCCCGGAAATCAACTACGCCACCATGATTCACACCCCCCTTAACCCCATC
ATCAAGTACAAGAAGCGACAA
[92] L.g._CYP51
------------------------------------------------------ATGATA
GTAGTTTTATTACAAAGAAAACTGACTTCTACCTCTGTAGACGAAGGG------------
---------AACTTACCACCACAAATACCCTCAATCCCATTTCTTGGGGAAGCAGTAAAT
TTTAACCAAAATCCAATTGAGTATTTATTGGCAGCATATAAAAAACATGGGCCGGTGTTT
ACATTTACAATGGTTGGAAAAACTTTCACCTATTTAATTGGATCAGAATCTTCTGCTTTG
TTTTTTAATAGTAAAAATGAAGATCTAAATGCAGAATATAGTCGTCTGACAACACCTGTT
TTTGGGAAAGGTGTTGCTTATGATTGCCCTAATCCATTATTTCTAGAGCAGAAGAAGATT
TTGAAGTCTGGTTTGAATATCGCACAGTTTAAAGAACACATTCCTTTAATAATTGAAGAG
GCTAATCAATACTTTGAGAGATGGGGGGATAATGGGACT---ACTGACTTATTCAAGGCC
TTGTCTGAACTTATAATTCTTACGGCAAGTCGTTGTCTACATGGTAAGGAAATCAGATCC
AAACTTGATGAAAGTGTTGCACAATTGTATGCAGATCTTGATGGAGGATTTTGGTTATTA
CCAGGATGGTTGCCGTTGCCCAGTTTCAGAAAACGAGATAGAGCTCATCTAGAAATGAAA
AAGATATTTCATGAGGTTATTCGAAATCGTCGAAAGAAT---GGAAATGAGGATGAAGAA
GATATGTTACATGCGTTAATAACATCTACATATAAAGACGGACGTCCACTAACTGATGAT
GAAATTTCTGGCATGTTAATTGGTTTATTGTTGGCTGGTCAACATACTTCATCAACAACA
AGTGCCTGGATGGGTTTTTTCATCTCAAAACATCAAGAGATTCAAGATAAACTGTATGAA
GAACAAAAGAAAGTA---------------TGTGGAAGTGACATAGACCTAATCACCTAT
CAAGATTTGAAGGATTGTCAACTACTGGACAGATGTTTAAAAGAATCATTACGCTTACGA
CCACCAATCATGACCATGATGAGGATGTGTAGAAGCCCTCAAAAAGTTTGTGGTTATACA
ATACCAGTTGGTCATCAAATTTGTGTCTCTCCACCAACAAATCAGAGATTGGAGGATACA
TGGACTAATGCGACTGTATATAATCCTGACCGCTTTTTAGACCCTGATGTAGCTAAC---
AAGTTTGCTTACGTGCCTTTTGGTGCTGGCCGCCACAGATGTATTGGTGAATCATTTGCC
TATATTCAGATAAAAACGTTATGGTCAGTTATGTTAAGAAAATATAAATTTGAGCTGGTT
GATGGTTATTTCCCTGAAATTGACTACTCTACCATGATTCATACTCCAAAAAATCCTGTC
ATCAAATATTCTCTCAGAAAA
;
END;
