# Supplementary material for: Lineage-specific duplication of amphioxus retinoic acid degrading enzymes (CYP26) resulted in sub-functionalization of patterning and homeostatic roles
Source: BMC Evol Biol. 2017 Jan 19;17:24. doi: 10.1186/s12862-016-0863-1 (PMC5247814; doi:10.1186/s12862-016-0863-1)
Supplement: Additional file 7: — Species names, corresponding genome access, and scaffold information related to the sequences used as input for the in silico identification of conserved putative retinoic acid response elements (RAREs). (XLSX 9 kb) [file 12862_2016_863_MOESM7_ESM.xlsx]

## Sheet: Additional file 7
Species name	Database information and genome version	Scaffold
Capitella teleta	JGI v1.0 (Capca1)	251
		827
Lottia gigantea	JGI v1.0 (Lotgi1)	12
		26
Strongylocentrotus purpuratus	EchinoBase v3.1 (Spur_v3.1)	2064
Saccoglossus kowalevskii	Metazome v3.0 (Sakowv3)	1401
Branchiostoma floridae	JGI v1.0 (Brafl1)	164
Branchiostoma belcheri	Mosas (B. belcheri_v18h27.r3_ref_genome)	44
Homo sapiens	Ensembl (GRCh38.p3)	Chrom 10
Mus musculus	Ensembl (GRCm38.p4)	Chrom 19
Takifugu rubripes	Ensembl (FUGU 4.0)	320
