# Supplementary material for: Lineage-specific duplication of amphioxus retinoic acid degrading enzymes (CYP26) resulted in sub-functionalization of patterning and homeostatic roles
Source: BMC Evol Biol. 2017 Jan 19;17:24. doi: 10.1186/s12862-016-0863-1 (PMC5247814; doi:10.1186/s12862-016-0863-1)
Supplement: Additional file 8: — Sequences of the oligonucleotides used as primers for quantitative real time PCR (qPCR) analyses of the indicated Branchiostoma lanceolatum genes. (XLSX 8 kb) [file 12862_2016_863_MOESM8_ESM.xlsx]

## Sheet: Additional file 8
Gene	Forward primer	Reverse primer
18S	CCTACATGGATAACTGTGGTAAT	GTGCGATCGGCTGGGTTATC
RAR	GTCTGCCACCGGGATAAGAA	ATAACCACAATCAGAGAGGC
CYP26-1	ATCCCATTCGGAGGACTTTC	TTCTTTTGATGTGGCCTTCC
CYP26-2	CAACACCTCACTTTCCTCTTCAC	TCTTCCTCTGAATGTGGTTCATC
CYP26-3	CAAGACGAGGACGAGATCAGTAG	CTTCTCGTGGATGTGACGTTTTA
